# Supplementary material for: Using deep learning to predict human decisions and using cognitive models to explain deep learning models
Source: Sci Rep. 2022 Mar 18;12:4736. doi: 10.1038/s41598-022-08863-0 (PMC8933393; doi:10.1038/s41598-022-08863-0)
Supplement: Supplementary file 2 — Supplementary Information 2. [file 41598_2022_8863_MOESM2_ESM.csv]

	10 10 10 10	15 15 15 15	20 20 20 20	25 25 25 25	30 30 30 30	35 35 35 35	40 40 40 40	45 45 45 45	50 50 50 50	55 55 55 55	60 60 60 60	65 65 65 65	70 70 70 70	75 75 75 75	80 80 80 80	85 85 85 85	90 90 90 90	10 20 30 40	15 20 25 30	10 30 50 70	10 40 70 90	30 35 40 45	45 50 55 65	50 55 65 75	55 65 75 85	65 75 85 95	75 80 85 90	10 15 20 25	25 45 65 85	40 60 80 90	60 70 80 90	20 30 70 80	40 50 60 70	50 60 70 80	90 80 70 60	80 70 60 50	70 60 50 40	60 50 40 30	50 40 30 20	40 30 20 10	90 70 50 30	70 50 30 10	95 75 55 35	75 55 35 15	80 60 40 20	85 65 45 25	90 70 40 10	90 60 30 10	90 50 30 10
1 1 1 1	[0.137,0.464,0.26 ,0.139]	[0.281,0.584,0.087,0.049]	[0.683,0.248,0.039,0.03 ]	[0.784,0.15 ,0.031,0.035]	[0.754,0.143,0.04 ,0.063]	[0.738,0.145,0.059,0.058]	[0.769,0.118,0.069,0.044]	[0.801,0.098,0.066,0.035]	[0.813,0.097,0.058,0.032]	[0.819,0.106,0.045,0.029]	[0.836,0.104,0.035,0.025]	[0.868,0.084,0.028,0.02 ]	[0.892,0.065,0.025,0.018]	[0.903,0.054,0.026,0.017]	[0.914,0.047,0.024,0.014]	[0.935,0.037,0.017,0.011]	[0.961,0.022,0.011,0.006]	[0.861,0.093,0.014,0.032]	[0.686,0.234,0.035,0.046]	[0.99 ,0.004,0.001,0.006]	[0.981,0.002,0.003,0.014]	[0.922,0.043,0.018,0.017]	[0.972,0.008,0.012,0.008]	[0.99 ,0.002,0.004,0.003]	[0.994,0.002,0.003,0.001]	[0.992,0.003,0.003,0.002]	[0.981,0.008,0.007,0.003]	[0.368,0.389,0.096,0.148]	[0.996,0.001,0.001,0.003]	[0.997,0.001 ,0.001,0.001]	[0.993,0.002,0.003,0.001]	[0.991,0.003,0.001,0.005]	[0.988,0.003,0.006,0.004]	[0.994,0.001,0.003,0.002]	[0.367,0.423,0.115,0.095]	[0.268,0.443,0.189,0.099]	[0.164,0.482,0.272,0.082]	[0.117,0.524,0.247,0.112]	[0.107,0.359,0.202,0.332]	[0.116,0.182,0.23 ,0.472]	[0.177,0.288,0.41 ,0.125]	[0.025,0.243,0.455,0.277]	[0.172,0.281,0.385,0.162]	[0.066,0.299,0.526,0.109]	[0.115,0.316,0.448,0.121]	[0.148,0.31 ,0.422,0.119]	[0.034,0.183,0.094,0.689]	[0.043,0.322,0.162,0.474]	[0.056,0.374,0.422,0.148]
2 2 2 2	[0.331,0.279,0.339,0.051]	[0.157,0.671,0.117,0.055]	[0.055,0.872,0.038,0.035]	[0.025,0.927,0.024,0.023]	[0.018,0.945,0.021,0.016]	[0.042,0.898,0.022,0.039]	[0.035,0.899,0.025,0.041]	[0.027,0.91 ,0.023,0.041]	[0.042,0.889,0.033,0.036]	[0.051,0.894,0.032,0.023]	[0.044,0.916,0.023,0.018]	[0.037,0.928,0.017,0.017]	[0.035,0.932,0.016,0.017]	[0.036,0.931,0.017,0.016]	[0.036,0.934,0.017,0.013]	[0.03 ,0.948,0.013,0.01 ]	[0.021,0.965,0.009,0.006]	[0.014,0.954,0.012,0.019]	[0.018,0.952,0.016,0.014]	[0.004,0.983,0.004,0.009]	[0.005,0.984,0.006,0.005]	[0.009,0.972,0.005,0.014]	[0.005,0.98 ,0.005,0.009]	[0.004,0.987,0.003,0.006]	[0.004,0.988,0.003,0.005]	[0.006,0.985,0.005,0.004]	[0.013,0.975,0.007,0.005]	[0.042,0.878,0.05 ,0.03 ]	[0.001,0.994,0.001,0.004]	[0.002,0.992,0.002,0.004]	[0.005,0.987,0.004,0.004]	[0.002,0.989,0.002,0.007]	[0.002,0.989,0.003,0.006]	[0.003,0.989,0.003,0.005]	[0.219,0.533,0.162,0.087]	[0.257,0.475,0.197,0.071]	[0.246,0.536,0.116,0.102]	[0.198,0.606,0.036,0.16 ]	[0.601,0.228,0.065,0.107]	[0.631,0.173,0.148,0.048]	[0.414,0.212,0.077,0.296]	[0.56 ,0.192,0.036,0.212]	[0.521,0.181,0.121,0.177]	[0.379,0.217,0.044,0.359]	[0.298,0.22 ,0.052,0.431]	[0.304,0.222,0.06 ,0.414]	[0.419,0.19 ,0.08 ,0.312]	[0.432,0.123,0.112,0.333]	[0.58 ,0.103,0.069,0.249]
3 3 3 3	[0.011,0.024,0.95 ,0.016]	[0.024,0.029,0.896,0.05 ]	[0.015,0.021,0.947,0.016]	[0.019,0.027,0.926,0.028]	[0.018,0.044,0.907,0.031]	[0.025,0.095,0.864,0.016]	[0.025,0.1 ,0.855,0.02 ]	[0.03 ,0.058,0.891,0.021]	[0.023,0.049,0.905,0.022]	[0.02 ,0.049,0.904,0.028]	[0.019,0.047,0.904,0.031]	[0.017,0.038,0.918,0.028]	[0.013,0.025,0.943,0.019]	[0.009,0.014,0.966,0.011]	[0.006,0.009,0.978,0.006]	[0.005,0.006,0.984,0.004]	[0.004,0.005,0.987,0.004]	[0.006,0.157,0.828,0.009]	[0.008,0.067,0.906,0.018]	[0.005,0.014,0.976,0.005]	[0.002,0.004,0.989,0.004]	[0.01 ,0.033,0.943,0.014]	[0.004,0.006,0.983,0.006]	[0.003,0.003,0.989,0.005]	[0.002,0.002,0.992,0.003]	[0.002,0.002,0.994,0.002]	[0.003,0.003,0.992,0.003]	[0.013,0.063,0.885,0.039]	[0.002,0.002,0.99 ,0.006]	[0.001,0.001,0.994,0.003]	[0.002,0.002,0.993,0.003]	[0.004,0.008,0.976,0.013]	[0.003,0.003,0.989,0.005]	[0.002,0.002,0.991,0.004]	[0.04 ,0.129,0.772,0.059]	[0.112,0.277,0.511,0.1 ]	[0.11 ,0.273,0.524,0.092]	[0.121,0.366,0.47 ,0.043]	[0.387,0.08 ,0.522,0.011]	[0.652,0.1 ,0.203,0.045]	[0.145,0.199,0.501,0.154]	[0.505,0.113,0.32 ,0.062]	[0.161,0.259,0.411,0.168]	[0.504,0.075,0.366,0.055]	[0.297,0.106,0.518,0.078]	[0.136,0.154,0.559,0.151]	[0.279,0.085,0.526,0.111]	[0.521,0.121,0.284,0.074]	[0.56 ,0.128,0.24 ,0.072]
4 4 4 4	[0.009,0.007,0.011,0.973]	[0.014,0.009,0.029,0.948]	[0.025,0.019,0.04 ,0.915]	[0.026,0.025,0.04 ,0.91 ]	[0.023,0.027,0.035,0.915]	[0.059,0.095,0.074,0.771]	[0.066,0.111,0.075,0.748]	[0.032,0.05 ,0.028,0.89 ]	[0.014,0.03 ,0.025,0.931]	[0.007,0.02 ,0.017,0.956]	[0.004,0.015,0.013,0.967]	[0.003,0.01 ,0.011,0.976]	[0.002,0.006,0.008,0.984]	[0.001,0.004,0.007,0.988]	[0.001,0.003,0.008,0.988]	[0.002,0.003,0.01 ,0.985]	[0.002,0.003,0.012,0.982]	[0.012,0.011,0.029,0.948]	[0.04 ,0.031,0.066,0.863]	[0.031,0.006,0.009,0.954]	[0.043,0.005,0.022,0.93 ]	[0.026,0.029,0.031,0.914]	[0.002,0.003,0.004,0.99 ]	[0.001,0.001,0.003,0.995]	[0.001,0.002,0.007,0.991]	[0.002,0.002,0.01 ,0.986]	[0.002,0.002,0.009,0.987]	[0.009,0.006,0.038,0.947]	[0.013,0.001,0.004,0.982]	[0.004,0.001,0.011,0.983]	[0.001,0.002,0.009,0.989]	[0.035,0.004,0.012,0.949]	[0.002,0.002,0.003,0.994]	[0.001,0.001,0.004,0.994]	[0.009,0.031,0.03 ,0.93 ]	[0.027,0.099,0.101,0.773]	[0.038,0.131,0.245,0.586]	[0.087,0.338,0.21 ,0.366]	[0.052,0.531,0.158,0.258]	[0.122,0.361,0.127,0.389]	[0.149,0.028,0.731,0.092]	[0.148,0.209,0.615,0.028]	[0.189,0.09 ,0.543,0.179]	[0.155,0.112,0.696,0.038]	[0.139,0.025,0.798,0.038]	[0.12 ,0.014,0.819,0.046]	[0.292,0.017,0.682,0.01 ]	[0.25 ,0.138,0.549,0.062]	[0.241,0.319,0.363,0.077]
2 2 2 1	[0.227,0.021,0.71 ,0.042]	[0.455,0.044,0.434,0.066]	[0.52 ,0.12 ,0.267,0.093]	[0.492,0.176,0.236,0.096]	[0.506,0.182,0.228,0.084]	[0.435,0.247,0.195,0.122]	[0.343,0.334,0.225,0.099]	[0.35 ,0.387,0.18 ,0.083]	[0.4 ,0.353,0.176,0.071]	[0.377,0.374,0.183,0.066]	[0.371,0.404,0.161,0.064]	[0.409,0.394,0.135,0.062]	[0.476,0.352,0.116,0.055]	[0.538,0.312,0.103,0.047]	[0.569,0.297,0.094,0.04 ]	[0.579,0.3 ,0.085,0.035]	[0.582,0.307,0.079,0.032]	[0.79 ,0.084,0.097,0.029]	[0.697,0.135,0.125,0.043]	[0.944,0.028,0.018,0.01 ]	[0.856,0.083,0.046,0.016]	[0.76 ,0.106,0.101,0.034]	[0.802,0.114,0.047,0.036]	[0.85 ,0.098,0.028,0.024]	[0.922,0.05 ,0.018,0.011]	[0.909,0.053,0.029,0.009]	[0.82 ,0.111,0.053,0.016]	[0.472,0.123,0.311,0.094]	[0.919,0.046,0.017,0.018]	[0.887,0.071,0.022,0.021]	[0.922,0.048,0.021,0.009]	[0.939,0.036,0.014,0.01 ]	[0.83 ,0.103,0.031,0.035]	[0.905,0.061,0.018,0.015]	[0.032,0.538,0.303,0.128]	[0.036,0.475,0.379,0.11 ]	[0.047,0.454,0.385,0.115]	[0.058,0.485,0.213,0.244]	[0.138,0.178,0.291,0.393]	[0.263,0.034,0.422,0.281]	[0.044,0.582,0.229,0.146]	[0.209,0.454,0.153,0.184]	[0.035,0.55 ,0.261,0.154]	[0.111,0.557,0.167,0.165]	[0.063,0.591,0.205,0.141]	[0.047,0.594,0.224,0.135]	[0.142,0.618,0.114,0.126]	[0.091,0.579,0.217,0.113]	[0.24 ,0.396,0.237,0.126]
4 2 2 2	[0.276,0.396,0.152,0.176]	[0.308,0.397,0.146,0.149]	[0.178,0.603,0.135,0.084]	[0.088,0.699,0.122,0.091]	[0.074,0.771,0.1 ,0.055]	[0.075,0.798,0.086,0.042]	[0.096,0.709,0.066,0.129]	[0.071,0.764,0.039,0.126]	[0.082,0.81 ,0.036,0.072]	[0.073,0.857,0.027,0.043]	[0.068,0.874,0.021,0.037]	[0.074,0.866,0.02 ,0.04 ]	[0.085,0.846,0.022,0.047]	[0.101,0.816,0.027,0.056]	[0.121,0.781,0.035,0.062]	[0.128,0.774,0.04 ,0.058]	[0.107,0.813,0.035,0.045]	[0.029,0.926,0.031,0.014]	[0.073,0.793,0.063,0.071]	[0.031,0.916,0.047,0.006]	[0.014,0.952,0.031,0.003]	[0.026,0.924,0.029,0.021]	[0.018,0.958,0.008,0.017]	[0.008,0.973,0.006,0.013]	[0.011,0.971,0.008,0.01 ]	[0.018,0.959,0.011,0.012]	[0.047,0.911,0.017,0.025]	[0.157,0.72 ,0.073,0.05 ]	[0.01 ,0.966,0.015,0.009]	[0.017,0.963,0.015,0.006]	[0.014,0.965,0.009,0.011]	[0.007,0.979,0.01 ,0.003]	[0.012,0.968,0.008,0.012]	[0.009,0.975,0.007,0.009]	[0.348,0.231,0.209,0.212]	[0.319,0.263,0.194,0.224]	[0.234,0.367,0.116,0.284]	[0.408,0.237,0.097,0.258]	[0.722,0.137,0.094,0.047]	[0.589,0.283,0.108,0.021]	[0.391,0.043,0.194,0.372]	[0.697,0.042,0.196,0.065]	[0.371,0.041,0.236,0.352]	[0.692,0.035,0.16 ,0.113]	[0.653,0.04 ,0.12 ,0.187]	[0.509,0.051,0.138,0.302]	[0.513,0.047,0.344,0.096]	[0.607,0.049,0.285,0.059]	[0.699,0.036,0.182,0.082]
2 2 2 4	[0.227,0.142,0.334,0.297]	[0.288,0.123,0.337,0.252]	[0.325,0.176,0.248,0.251]	[0.266,0.271,0.203,0.261]	[0.205,0.345,0.17 ,0.279]	[0.133,0.269,0.095,0.503]	[0.11 ,0.167,0.154,0.569]	[0.087,0.191,0.15 ,0.573]	[0.1 ,0.28 ,0.123,0.497]	[0.115,0.353,0.091,0.441]	[0.093,0.33 ,0.063,0.514]	[0.06 ,0.241,0.047,0.652]	[0.039,0.158,0.037,0.766]	[0.033,0.123,0.031,0.814]	[0.039,0.121,0.029,0.812]	[0.055,0.139,0.028,0.778]	[0.077,0.165,0.026,0.732]	[0.062,0.065,0.076,0.797]	[0.159,0.148,0.139,0.554]	[0.02 ,0.053,0.017,0.91 ]	[0.032,0.094,0.028,0.845]	[0.04 ,0.093,0.042,0.824]	[0.019,0.099,0.032,0.85 ]	[0.02 ,0.136,0.018,0.826]	[0.021,0.124,0.016,0.839]	[0.035,0.119,0.022,0.824]	[0.041,0.14 ,0.023,0.796]	[0.127,0.141,0.122,0.611]	[0.017,0.107,0.017,0.859]	[0.017,0.096,0.014,0.873]	[0.025,0.119,0.018,0.838]	[0.012,0.038,0.015,0.935]	[0.016,0.124,0.023,0.837]	[0.02 ,0.136,0.016,0.828]	[0.099,0.232,0.142,0.526]	[0.19 ,0.278,0.267,0.264]	[0.2 ,0.235,0.429,0.136]	[0.21 ,0.372,0.233,0.184]	[0.325,0.257,0.277,0.141]	[0.572,0.084,0.318,0.026]	[0.386,0.115,0.283,0.217]	[0.377,0.115,0.107,0.4 ]	[0.371,0.143,0.296,0.19 ]	[0.35 ,0.107,0.133,0.411]	[0.363,0.1 ,0.201,0.336]	[0.378,0.101,0.266,0.255]	[0.521,0.143,0.096,0.241]	[0.389,0.16 ,0.143,0.308]	[0.453,0.111,0.189,0.247]
1 2 2 2	[0.402,0.263,0.308,0.026]	[0.371,0.356,0.234,0.038]	[0.326,0.447,0.182,0.045]	[0.249,0.519,0.184,0.048]	[0.215,0.465,0.222,0.099]	[0.187,0.493,0.139,0.18 ]	[0.115,0.629,0.081,0.175]	[0.081,0.742,0.06 ,0.117]	[0.17 ,0.679,0.092,0.059]	[0.222,0.663,0.083,0.031]	[0.228,0.69 ,0.057,0.025]	[0.222,0.706,0.048,0.024]	[0.215,0.705,0.052,0.028]	[0.208,0.698,0.062,0.032]	[0.194,0.7 ,0.071,0.035]	[0.173,0.721,0.072,0.035]	[0.146,0.759,0.064,0.031]	[0.008,0.927,0.041,0.023]	[0.063,0.775,0.137,0.025]	[0.001,0.96 ,0.004,0.034]	[0.003,0.917,0.004,0.076]	[0.03 ,0.87 ,0.049,0.052]	[0.021,0.949,0.018,0.012]	[0.01 ,0.973,0.008,0.009]	[0.012,0.968,0.009,0.01 ]	[0.019,0.958,0.013,0.01 ]	[0.065,0.89 ,0.03 ,0.015]	[0.125,0.691,0.136,0.048]	[0.002,0.976,0.003,0.02 ]	[0.006,0.973,0.007,0.015]	[0.016,0.963,0.011,0.01 ]	[0.001,0.955,0.004,0.04 ]	[0.008,0.973,0.009,0.011]	[0.009,0.973,0.008,0.01 ]	[0.42 ,0.208,0.168,0.203]	[0.593,0.176,0.106,0.125]	[0.556,0.148,0.11 ,0.186]	[0.412,0.207,0.097,0.283]	[0.751,0.096,0.079,0.074]	[0.733,0.182,0.079,0.006]	[0.564,0.061,0.104,0.272]	[0.86 ,0.059,0.067,0.014]	[0.665,0.043,0.076,0.216]	[0.781,0.069,0.105,0.045]	[0.653,0.074,0.129,0.145]	[0.493,0.08 ,0.123,0.304]	[0.643,0.097,0.141,0.118]	[0.753,0.03 ,0.193,0.023]	[0.81 ,0.03 ,0.141,0.019]
3 2 2 2	[0.205,0.288,0.273,0.234]	[0.287,0.405,0.148,0.16 ]	[0.294,0.514,0.094,0.098]	[0.203,0.653,0.075,0.07 ]	[0.165,0.637,0.07 ,0.128]	[0.093,0.765,0.062,0.081]	[0.064,0.745,0.137,0.054]	[0.04 ,0.752,0.172,0.036]	[0.046,0.773,0.153,0.028]	[0.093,0.748,0.141,0.018]	[0.116,0.781,0.089,0.014]	[0.126,0.798,0.059,0.017]	[0.146,0.783,0.048,0.024]	[0.16 ,0.773,0.04 ,0.027]	[0.159,0.784,0.034,0.024]	[0.142,0.81 ,0.028,0.02 ]	[0.116,0.843,0.024,0.016]	[0.058,0.886,0.005,0.052]	[0.178,0.749,0.028,0.046]	[0.007,0.835,0.001,0.157]	[0.006,0.92 ,0.002,0.072]	[0.019,0.928,0.007,0.046]	[0.012,0.97 ,0.009,0.009]	[0.014,0.972,0.005,0.009]	[0.026,0.954,0.007,0.012]	[0.029,0.95 ,0.011,0.01 ]	[0.071,0.899,0.018,0.012]	[0.271,0.611,0.049,0.068]	[0.005,0.952,0.002,0.041]	[0.01 ,0.966,0.004,0.019]	[0.031,0.948,0.01 ,0.011]	[0.004,0.911,0.001,0.083]	[0.007,0.978,0.003,0.012]	[0.019,0.964,0.005,0.012]	[0.295,0.311,0.32 ,0.073]	[0.128,0.16 ,0.671,0.04 ]	[0.138,0.133,0.619,0.109]	[0.252,0.118,0.523,0.107]	[0.178,0.218,0.426,0.178]	[0.145,0.33 ,0.429,0.096]	[0.134,0.035,0.498,0.333]	[0.104,0.027,0.641,0.228]	[0.154,0.037,0.571,0.237]	[0.09 ,0.031,0.595,0.284]	[0.101,0.032,0.604,0.262]	[0.128,0.033,0.529,0.31 ]	[0.179,0.028,0.49 ,0.302]	[0.149,0.016,0.507,0.328]	[0.164,0.017,0.571,0.248]
2 3 3 3	[0.729,0.112,0.107,0.052]	[0.787,0.08 ,0.075,0.057]	[0.631,0.179,0.134,0.056]	[0.397,0.334,0.226,0.043]	[0.266,0.365,0.339,0.03 ]	[0.105,0.309,0.562,0.024]	[0.058,0.243,0.659,0.039]	[0.083,0.216,0.65 ,0.052]	[0.107,0.189,0.658,0.046]	[0.106,0.188,0.667,0.038]	[0.088,0.178,0.704,0.029]	[0.069,0.153,0.754,0.023]	[0.059,0.12 ,0.8 ,0.021]	[0.049,0.084,0.846,0.021]	[0.039,0.052,0.89 ,0.019]	[0.029,0.03 ,0.926,0.015]	[0.021,0.018,0.951,0.011]	[0.029,0.071,0.885,0.014]	[0.244,0.215,0.481,0.06 ]	[0.01 ,0.017,0.958,0.014]	[0.017,0.01 ,0.946,0.028]	[0.013,0.09 ,0.865,0.032]	[0.013,0.022,0.945,0.02 ]	[0.011,0.016,0.96 ,0.013]	[0.015,0.015,0.957,0.014]	[0.011,0.008,0.971,0.01 ]	[0.018,0.015,0.956,0.012]	[0.432,0.195,0.292,0.08 ]	[0.005,0.006,0.957,0.031]	[0.01 ,0.007,0.962,0.021]	[0.014,0.012,0.961,0.012]	[0.011,0.016,0.888,0.085]	[0.008,0.01 ,0.967,0.016]	[0.013,0.014,0.959,0.013]	[0.094,0.507,0.349,0.049]	[0.18 ,0.591,0.152,0.078]	[0.281,0.442,0.183,0.094]	[0.487,0.256,0.235,0.022]	[0.428,0.17 ,0.39 ,0.013]	[0.675,0.165,0.127,0.033]	[0.183,0.373,0.231,0.214]	[0.824,0.041,0.105,0.03 ]	[0.188,0.478,0.151,0.182]	[0.817,0.056,0.106,0.021]	[0.575,0.142,0.214,0.069]	[0.249,0.262,0.279,0.209]	[0.585,0.134,0.112,0.169]	[0.75 ,0.104,0.092,0.054]	[0.762,0.078,0.113,0.046]
2 1 1 1	[0.078,0.38 ,0.404,0.138]	[0.186,0.331,0.302,0.182]	[0.279,0.357,0.131,0.232]	[0.415,0.356,0.1 ,0.129]	[0.552,0.273,0.087,0.088]	[0.646,0.187,0.111,0.056]	[0.49 ,0.238,0.234,0.038]	[0.409,0.27 ,0.283,0.038]	[0.405,0.305,0.248,0.041]	[0.473,0.318,0.167,0.043]	[0.569,0.287,0.099,0.045]	[0.598,0.28 ,0.074,0.048]	[0.616,0.273,0.063,0.048]	[0.689,0.226,0.046,0.039]	[0.769,0.173,0.029,0.029]	[0.833,0.126,0.019,0.022]	[0.884,0.085,0.015,0.015]	[0.909,0.047,0.013,0.031]	[0.653,0.253,0.041,0.053]	[0.987,0.002,0.003,0.008]	[0.997,0.001,0.001,0.001]	[0.918,0.038,0.027,0.017]	[0.971,0.011,0.014,0.003]	[0.989,0.003,0.006,0.001]	[0.991,0.003,0.004,0.001]	[0.991,0.004,0.003,0.002]	[0.968,0.018,0.007,0.006]	[0.529,0.357,0.067,0.047]	[0.996,0.001,0.002,0.001]	[0.996,0.001,0.002,0.001]	[0.991,0.004,0.003,0.002]	[0.995,0.001,0.001,0.003]	[0.986,0.004,0.008,0.002]	[0.991,0.003,0.005,0.001]	[0.174,0.464,0.154,0.208]	[0.107,0.307,0.317,0.268]	[0.054,0.206,0.552,0.188]	[0.036,0.29 ,0.521,0.153]	[0.035,0.327,0.394,0.243]	[0.031,0.156,0.235,0.578]	[0.087,0.161,0.547,0.205]	[0.055,0.209,0.458,0.278]	[0.076,0.161,0.529,0.234]	[0.073,0.184,0.404,0.339]	[0.082,0.182,0.433,0.303]	[0.086,0.168,0.51 ,0.236]	[0.067,0.183,0.112,0.638]	[0.071,0.232,0.158,0.539]	[0.068,0.252,0.385,0.295]
1 2 1 2	[0.32 ,0.073,0.582,0.026]	[0.35 ,0.15 ,0.45 ,0.051]	[0.375,0.259,0.313,0.053]	[0.451,0.278,0.212,0.059]	[0.613,0.126,0.128,0.133]	[0.665,0.087,0.083,0.165]	[0.741,0.075,0.1 ,0.084]	[0.721,0.086,0.145,0.049]	[0.626,0.139,0.184,0.051]	[0.53 ,0.199,0.213,0.059]	[0.49 ,0.226,0.218,0.066]	[0.521,0.208,0.202,0.069]	[0.569,0.184,0.182,0.065]	[0.601,0.175,0.163,0.062]	[0.619,0.174,0.143,0.064]	[0.632,0.173,0.123,0.072]	[0.647,0.168,0.107,0.078]	[0.165,0.446,0.153,0.236]	[0.193,0.538,0.198,0.072]	[0.057,0.726,0.049,0.168]	[0.079,0.76 ,0.029,0.132]	[0.679,0.157,0.091,0.073]	[0.262,0.571,0.122,0.045]	[0.264,0.612,0.092,0.033]	[0.532,0.349,0.081,0.038]	[0.637,0.239,0.079,0.045]	[0.659,0.192,0.097,0.052]	[0.251,0.337,0.278,0.134]	[0.184,0.705,0.045,0.066]	[0.353,0.538,0.053,0.056]	[0.599,0.281,0.078,0.041]	[0.033,0.894,0.025,0.049]	[0.226,0.647,0.085,0.041]	[0.414,0.463,0.086,0.036]	[0.287,0.168,0.336,0.209]	[0.257,0.22 ,0.389,0.135]	[0.275,0.195,0.431,0.099]	[0.348,0.145,0.307,0.201]	[0.602,0.093,0.238,0.068]	[0.431,0.047,0.508,0.015]	[0.264,0.273,0.351,0.111]	[0.253,0.275,0.418,0.055]	[0.196,0.304,0.344,0.156]	[0.2 ,0.242,0.442,0.116]	[0.217,0.215,0.386,0.182]	[0.263,0.234,0.367,0.136]	[0.128,0.381,0.358,0.134]	[0.252,0.222,0.456,0.07 ]	[0.315,0.245,0.373,0.067]
2 1 2 1	[0.068,0.256,0.627,0.048]	[0.099,0.269,0.555,0.076]	[0.274,0.21 ,0.348,0.169]	[0.33 ,0.272,0.183,0.215]	[0.368,0.344,0.123,0.166]	[0.308,0.44 ,0.124,0.129]	[0.138,0.567,0.197,0.098]	[0.112,0.603,0.221,0.065]	[0.115,0.611,0.215,0.059]	[0.132,0.61 ,0.195,0.063]	[0.143,0.621,0.168,0.069]	[0.123,0.658,0.141,0.078]	[0.095,0.71 ,0.107,0.088]	[0.081,0.746,0.08 ,0.094]	[0.078,0.763,0.063,0.096]	[0.076,0.779,0.051,0.094]	[0.072,0.797,0.043,0.088]	[0.528,0.241,0.128,0.103]	[0.479,0.27 ,0.169,0.081]	[0.855,0.058,0.025,0.062]	[0.975,0.008,0.006,0.012]	[0.611,0.251,0.095,0.042]	[0.408,0.482,0.08 ,0.031]	[0.504,0.429,0.043,0.025]	[0.507,0.424,0.029,0.041]	[0.474,0.446,0.031,0.049]	[0.207,0.681,0.038,0.073]	[0.175,0.435,0.336,0.053]	[0.926,0.045,0.007,0.021]	[0.842,0.115,0.017,0.025]	[0.496,0.431,0.027,0.046]	[0.932,0.021,0.006,0.041]	[0.481,0.435,0.056,0.028]	[0.52 ,0.412,0.035,0.034]	[0.017,0.505,0.281,0.198]	[0.026,0.373,0.469,0.132]	[0.024,0.373,0.511,0.093]	[0.029,0.438,0.418,0.115]	[0.057,0.35 ,0.305,0.288]	[0.052,0.246,0.587,0.115]	[0.052,0.435,0.289,0.224]	[0.057,0.431,0.398,0.114]	[0.039,0.372,0.325,0.263]	[0.057,0.448,0.375,0.12 ]	[0.062,0.434,0.34 ,0.165]	[0.059,0.452,0.292,0.197]	[0.078,0.523,0.188,0.211]	[0.065,0.572,0.244,0.119]	[0.084,0.454,0.372,0.09 ]
2 3 2 3	[0.886,0.007,0.092,0.015]	[0.768,0.008,0.178,0.045]	[0.762,0.026,0.119,0.093]	[0.652,0.096,0.115,0.137]	[0.424,0.308,0.121,0.146]	[0.17 ,0.62 ,0.084,0.125]	[0.064,0.759,0.067,0.11 ]	[0.079,0.704,0.121,0.096]	[0.132,0.635,0.174,0.059]	[0.145,0.66 ,0.154,0.041]	[0.163,0.658,0.145,0.035]	[0.165,0.66 ,0.137,0.038]	[0.156,0.669,0.125,0.05 ]	[0.143,0.67 ,0.123,0.064]	[0.132,0.655,0.139,0.073]	[0.121,0.637,0.168,0.074]	[0.106,0.62 ,0.205,0.07 ]	[0.219,0.184,0.402,0.195]	[0.503,0.083,0.224,0.19 ]	[0.125,0.16 ,0.25 ,0.465]	[0.165,0.248,0.252,0.335]	[0.081,0.657,0.137,0.125]	[0.077,0.582,0.278,0.063]	[0.09 ,0.612,0.2 ,0.098]	[0.108,0.584,0.174,0.133]	[0.135,0.488,0.27 ,0.107]	[0.121,0.577,0.214,0.088]	[0.655,0.047,0.202,0.096]	[0.132,0.277,0.202,0.389]	[0.158,0.333,0.2 ,0.309]	[0.125,0.549,0.2 ,0.126]	[0.187,0.213,0.199,0.4 ]	[0.087,0.579,0.225,0.108]	[0.094,0.602,0.179,0.125]	[0.299,0.594,0.086,0.021]	[0.56 ,0.369,0.052,0.019]	[0.638,0.283,0.022,0.056]	[0.612,0.201,0.034,0.152]	[0.635,0.092,0.033,0.24 ]	[0.805,0.087,0.045,0.062]	[0.361,0.122,0.01 ,0.507]	[0.61 ,0.059,0.018,0.313]	[0.487,0.159,0.015,0.338]	[0.575,0.062,0.011,0.351]	[0.438,0.077,0.009,0.476]	[0.344,0.094,0.009,0.553]	[0.382,0.134,0.042,0.442]	[0.49 ,0.069,0.02 ,0.421]	[0.676,0.08 ,0.013,0.231]
3 2 3 2	[0.147,0.042,0.646,0.165]	[0.142,0.033,0.671,0.154]	[0.18 ,0.045,0.603,0.172]	[0.225,0.05 ,0.561,0.164]	[0.189,0.038,0.597,0.176]	[0.127,0.016,0.661,0.196]	[0.119,0.035,0.735,0.111]	[0.135,0.105,0.701,0.059]	[0.165,0.162,0.625,0.048]	[0.228,0.134,0.603,0.035]	[0.225,0.125,0.617,0.033]	[0.185,0.117,0.67 ,0.028]	[0.161,0.112,0.708,0.02 ]	[0.167,0.121,0.698,0.014]	[0.202,0.143,0.641,0.014]	[0.234,0.157,0.593,0.016]	[0.235,0.148,0.598,0.019]	[0.07 ,0.366,0.304,0.26 ]	[0.165,0.17 ,0.407,0.259]	[0.049,0.637,0.198,0.116]	[0.067,0.478,0.396,0.058]	[0.073,0.136,0.717,0.074]	[0.114,0.522,0.35 ,0.014]	[0.099,0.407,0.482,0.012]	[0.136,0.29 ,0.56 ,0.014]	[0.18 ,0.284,0.519,0.018]	[0.221,0.221,0.541,0.017]	[0.149,0.095,0.365,0.391]	[0.08 ,0.555,0.338,0.027]	[0.079,0.233,0.659,0.03 ]	[0.16 ,0.291,0.532,0.016]	[0.067,0.542,0.256,0.134]	[0.095,0.446,0.445,0.015]	[0.119,0.323,0.545,0.013]	[0.074,0.027,0.801,0.098]	[0.094,0.022,0.708,0.177]	[0.133,0.023,0.424,0.419]	[0.14 ,0.007,0.266,0.587]	[0.272,0.006,0.541,0.181]	[0.198,0.006,0.754,0.041]	[0.23 ,0.047,0.191,0.532]	[0.327,0.016,0.579,0.077]	[0.212,0.037,0.242,0.51 ]	[0.372,0.016,0.52 ,0.092]	[0.369,0.031,0.358,0.242]	[0.196,0.042,0.185,0.577]	[0.638,0.069,0.201,0.091]	[0.461,0.052,0.428,0.059]	[0.49 ,0.043,0.366,0.101]
4 3 4 3	[0.637,0.263,0.088,0.012]	[0.635,0.279,0.018,0.068]	[0.731,0.206,0.008,0.055]	[0.591,0.291,0.009,0.109]	[0.525,0.274,0.018,0.183]	[0.48 ,0.227,0.05 ,0.243]	[0.267,0.224,0.121,0.387]	[0.117,0.116,0.149,0.618]	[0.082,0.105,0.225,0.589]	[0.061,0.07 ,0.234,0.636]	[0.038,0.052,0.19 ,0.72 ]	[0.027,0.048,0.147,0.778]	[0.02 ,0.038,0.088,0.853]	[0.014,0.027,0.047,0.911]	[0.012,0.02 ,0.032,0.936]	[0.012,0.015,0.03 ,0.944]	[0.014,0.012,0.034,0.94 ]	[0.192,0.309,0.068,0.431]	[0.325,0.392,0.015,0.268]	[0.241,0.024,0.242,0.493]	[0.318,0.024,0.093,0.566]	[0.375,0.119,0.079,0.427]	[0.087,0.065,0.467,0.381]	[0.041,0.018,0.438,0.504]	[0.025,0.009,0.134,0.833]	[0.025,0.007,0.087,0.881]	[0.016,0.009,0.045,0.93 ]	[0.438,0.312,0.042,0.209]	[0.145,0.046,0.083,0.725]	[0.046,0.014,0.096,0.844]	[0.023,0.008,0.091,0.879]	[0.335,0.075,0.161,0.429]	[0.085,0.053,0.342,0.52 ]	[0.031,0.013,0.22 ,0.736]	[0.048,0.224,0.054,0.673]	[0.095,0.177,0.041,0.686]	[0.183,0.187,0.029,0.6 ]	[0.385,0.219,0.024,0.372]	[0.663,0.196,0.019,0.122]	[0.541,0.308,0.025,0.126]	[0.417,0.211,0.023,0.35 ]	[0.507,0.277,0.033,0.183]	[0.339,0.256,0.017,0.389]	[0.442,0.225,0.027,0.306]	[0.458,0.196,0.023,0.322]	[0.473,0.156,0.02 ,0.351]	[0.523,0.284,0.114,0.079]	[0.357,0.42 ,0.067,0.156]	[0.394,0.421,0.04 ,0.145]
3 4 3 4	[0.559,0.293,0.131,0.016]	[0.775,0.208,0.012,0.005]	[0.878,0.095,0.02 ,0.008]	[0.827,0.108,0.052,0.012]	[0.689,0.132,0.146,0.032]	[0.495,0.133,0.261,0.11 ]	[0.342,0.152,0.364,0.142]	[0.191,0.097,0.646,0.066]	[0.112,0.055,0.79 ,0.042]	[0.054,0.04 ,0.854,0.052]	[0.027,0.031,0.878,0.064]	[0.021,0.026,0.865,0.088]	[0.018,0.024,0.806,0.152]	[0.018,0.023,0.681,0.277]	[0.02 ,0.022,0.539,0.419]	[0.024,0.019,0.435,0.522]	[0.027,0.015,0.368,0.59 ]	[0.118,0.249,0.593,0.04 ]	[0.347,0.383,0.228,0.042]	[0.127,0.108,0.554,0.21 ]	[0.061,0.039,0.403,0.498]	[0.094,0.068,0.504,0.334]	[0.013,0.016,0.663,0.309]	[0.01 ,0.01 ,0.685,0.295]	[0.016,0.007,0.483,0.493]	[0.023,0.005,0.316,0.656]	[0.023,0.01 ,0.361,0.606]	[0.189,0.555,0.155,0.101]	[0.035,0.021,0.261,0.684]	[0.025,0.007,0.362,0.606]	[0.021,0.006,0.37 ,0.603]	[0.088,0.069,0.4 ,0.442]	[0.014,0.011,0.632,0.343]	[0.013,0.009,0.596,0.383]	[0.086,0.081,0.711,0.122]	[0.13 ,0.098,0.692,0.081]	[0.523,0.127,0.306,0.044]	[0.753,0.083,0.132,0.032]	[0.617,0.19 ,0.166,0.027]	[0.844,0.097,0.051,0.009]	[0.746,0.141,0.055,0.059]	[0.691,0.153,0.101,0.055]	[0.51 ,0.237,0.136,0.116]	[0.835,0.058,0.062,0.045]	[0.846,0.058,0.044,0.051]	[0.845,0.08 ,0.033,0.043]	[0.833,0.076,0.044,0.047]	[0.629,0.169,0.116,0.085]	[0.637,0.244,0.069,0.05 ]
1 2 3 4	[0.131,0.323,0.485,0.061]	[0.152,0.541,0.241,0.067]	[0.216,0.613,0.126,0.046]	[0.362,0.503,0.081,0.053]	[0.574,0.263,0.069,0.094]	[0.62 ,0.186,0.102,0.092]	[0.522,0.235,0.149,0.095]	[0.365,0.341,0.22 ,0.074]	[0.318,0.388,0.236,0.058]	[0.243,0.472,0.219,0.066]	[0.2 ,0.486,0.221,0.093]	[0.174,0.44 ,0.255,0.131]	[0.149,0.351,0.298,0.202]	[0.122,0.247,0.316,0.315]	[0.099,0.154,0.293,0.453]	[0.088,0.089,0.246,0.578]	[0.091,0.058,0.213,0.638]	[0.065,0.587,0.225,0.123]	[0.15 ,0.575,0.196,0.079]	[0.037,0.476,0.11 ,0.377]	[0.021,0.108,0.102,0.769]	[0.61 ,0.19 ,0.151,0.05 ]	[0.335,0.379,0.124,0.161]	[0.201,0.312,0.17 ,0.317]	[0.158,0.164,0.227,0.451]	[0.168,0.077,0.186,0.569]	[0.155,0.081,0.2 ,0.564]	[0.065,0.619,0.229,0.087]	[0.062,0.112,0.123,0.704]	[0.096,0.101,0.243,0.56 ]	[0.166,0.114,0.21 ,0.51 ]	[0.03 ,0.073,0.077,0.82 ]	[0.269,0.333,0.152,0.245]	[0.163,0.226,0.219,0.391]	[0.188,0.48 ,0.21 ,0.122]	[0.41 ,0.384,0.133,0.073]	[0.47 ,0.403,0.083,0.043]	[0.539,0.367,0.043,0.051]	[0.708,0.166,0.03 ,0.097]	[0.55 ,0.353,0.085,0.012]	[0.801,0.172,0.005,0.022]	[0.877,0.097,0.011,0.015]	[0.834,0.138,0.005,0.024]	[0.85 ,0.13 ,0.008,0.012]	[0.8 ,0.176,0.007,0.017]	[0.769,0.2 ,0.006,0.024]	[0.742,0.245,0.007,0.007]	[0.819,0.158,0.015,0.008]	[0.831,0.126,0.016,0.027]
4 3 2 1	[0.118,0.174,0.655,0.053]	[0.269,0.233,0.441,0.057]	[0.462,0.184,0.235,0.119]	[0.357,0.293,0.224,0.125]	[0.192,0.366,0.247,0.195]	[0.124,0.286,0.253,0.338]	[0.065,0.252,0.218,0.465]	[0.043,0.318,0.206,0.434]	[0.063,0.43 ,0.217,0.291]	[0.065,0.539,0.177,0.219]	[0.065,0.547,0.17 ,0.218]	[0.064,0.498,0.189,0.249]	[0.057,0.427,0.232,0.284]	[0.049,0.359,0.288,0.303]	[0.048,0.323,0.326,0.303]	[0.057,0.328,0.334,0.282]	[0.078,0.354,0.327,0.241]	[0.172,0.41 ,0.261,0.157]	[0.173,0.344,0.354,0.13 ]	[0.576,0.264,0.073,0.086]	[0.728,0.124,0.062,0.086]	[0.173,0.415,0.13 ,0.281]	[0.161,0.522,0.149,0.168]	[0.179,0.435,0.178,0.207]	[0.262,0.287,0.223,0.229]	[0.417,0.178,0.21 ,0.195]	[0.174,0.263,0.3 ,0.263]	[0.234,0.194,0.487,0.085]	[0.637,0.131,0.038,0.194]	[0.37 ,0.267,0.121,0.243]	[0.336,0.224,0.217,0.223]	[0.433,0.362,0.075,0.13 ]	[0.162,0.497,0.129,0.211]	[0.203,0.367,0.208,0.223]	[0.014,0.476,0.175,0.335]	[0.014,0.313,0.28 ,0.393]	[0.018,0.137,0.471,0.375]	[0.014,0.064,0.508,0.414]	[0.065,0.035,0.68 ,0.22 ]	[0.356,0.077,0.27 ,0.297]	[0.036,0.077,0.378,0.509]	[0.085,0.045,0.564,0.305]	[0.026,0.131,0.384,0.459]	[0.064,0.048,0.476,0.412]	[0.054,0.047,0.347,0.552]	[0.046,0.054,0.352,0.548]	[0.068,0.026,0.554,0.352]	[0.052,0.025,0.407,0.516]	[0.08 ,0.042,0.3 ,0.578]
2 3 4 1	[0.102,0.185,0.703,0.01 ]	[0.095,0.305,0.586,0.014]	[0.094,0.555,0.315,0.037]	[0.134,0.64 ,0.124,0.102]	[0.117,0.713,0.066,0.103]	[0.093,0.742,0.075,0.09 ]	[0.108,0.731,0.088,0.073]	[0.11 ,0.748,0.101,0.041]	[0.057,0.836,0.072,0.034]	[0.027,0.891,0.042,0.04 ]	[0.019,0.895,0.033,0.054]	[0.016,0.869,0.035,0.08 ]	[0.016,0.808,0.051,0.124]	[0.017,0.699,0.086,0.198]	[0.02 ,0.573,0.13 ,0.278]	[0.026,0.499,0.171,0.303]	[0.038,0.459,0.217,0.286]	[0.229,0.286,0.323,0.163]	[0.27 ,0.496,0.182,0.051]	[0.305,0.083,0.159,0.453]	[0.246,0.051,0.117,0.586]	[0.165,0.6 ,0.127,0.107]	[0.246,0.464,0.206,0.084]	[0.183,0.458,0.17 ,0.189]	[0.115,0.405,0.202,0.278]	[0.13 ,0.286,0.308,0.276]	[0.066,0.42 ,0.241,0.272]	[0.101,0.41 ,0.432,0.058]	[0.275,0.05 ,0.14 ,0.534]	[0.137,0.1 ,0.184,0.579]	[0.118,0.345,0.252,0.285]	[0.168,0.02 ,0.047,0.765]	[0.288,0.269,0.231,0.211]	[0.132,0.421,0.175,0.272]	[0.007,0.743,0.048,0.202]	[0.016,0.878,0.036,0.069]	[0.05 ,0.862,0.058,0.03 ]	[0.107,0.746,0.132,0.015]	[0.137,0.434,0.38 ,0.05 ]	[0.108,0.343,0.47 ,0.08 ]	[0.04 ,0.873,0.073,0.015]	[0.616,0.202,0.159,0.023]	[0.023,0.92 ,0.041,0.016]	[0.4 ,0.506,0.078,0.016]	[0.194,0.663,0.121,0.022]	[0.08 ,0.772,0.129,0.019]	[0.064,0.216,0.682,0.039]	[0.165,0.698,0.122,0.015]	[0.5 ,0.437,0.05 ,0.013]
1 4 3 2	[0.1 ,0.036,0.614,0.25 ]	[0.106,0.029,0.647,0.218]	[0.188,0.059,0.481,0.272]	[0.3 ,0.187,0.184,0.329]	[0.459,0.309,0.1 ,0.131]	[0.537,0.304,0.078,0.081]	[0.603,0.145,0.064,0.188]	[0.487,0.106,0.061,0.346]	[0.404,0.121,0.089,0.386]	[0.371,0.134,0.113,0.382]	[0.394,0.124,0.123,0.358]	[0.439,0.104,0.128,0.329]	[0.463,0.083,0.123,0.331]	[0.461,0.066,0.11 ,0.362]	[0.461,0.055,0.1 ,0.384]	[0.481,0.049,0.094,0.376]	[0.511,0.045,0.094,0.35 ]	[0.124,0.368,0.408,0.1 ]	[0.085,0.195,0.597,0.123]	[0.067,0.529,0.356,0.049]	[0.063,0.361,0.453,0.122]	[0.434,0.379,0.101,0.086]	[0.463,0.209,0.126,0.202]	[0.464,0.144,0.239,0.152]	[0.493,0.093,0.232,0.182]	[0.548,0.093,0.159,0.201]	[0.579,0.059,0.103,0.258]	[0.039,0.102,0.733,0.127]	[0.145,0.288,0.395,0.172]	[0.157,0.124,0.537,0.182]	[0.537,0.086,0.187,0.19 ]	[0.078,0.359,0.46 ,0.103]	[0.404,0.162,0.241,0.193]	[0.438,0.11 ,0.264,0.188]	[0.321,0.044,0.129,0.506]	[0.274,0.042,0.143,0.54 ]	[0.262,0.07 ,0.194,0.473]	[0.54 ,0.07 ,0.176,0.214]	[0.541,0.049,0.264,0.147]	[0.32 ,0.026,0.591,0.063]	[0.464,0.026,0.183,0.327]	[0.667,0.067,0.218,0.048]	[0.435,0.028,0.111,0.426]	[0.761,0.036,0.139,0.064]	[0.795,0.022,0.106,0.077]	[0.736,0.019,0.127,0.118]	[0.891,0.029,0.041,0.04 ]	[0.767,0.044,0.146,0.043]	[0.724,0.072,0.15 ,0.054]
3 4 1 2	[0.022,0.052,0.717,0.209]	[0.085,0.033,0.602,0.28 ]	[0.165,0.039,0.623,0.172]	[0.215,0.048,0.63 ,0.106]	[0.177,0.078,0.665,0.08 ]	[0.135,0.095,0.612,0.158]	[0.128,0.08 ,0.443,0.348]	[0.125,0.032,0.48 ,0.363]	[0.115,0.02 ,0.549,0.315]	[0.093,0.019,0.578,0.309]	[0.07 ,0.024,0.589,0.316]	[0.051,0.035,0.585,0.329]	[0.043,0.05 ,0.564,0.343]	[0.045,0.071,0.531,0.353]	[0.052,0.097,0.494,0.356]	[0.063,0.123,0.463,0.352]	[0.076,0.144,0.431,0.349]	[0.323,0.238,0.401,0.038]	[0.544,0.083,0.269,0.105]	[0.186,0.465,0.288,0.061]	[0.267,0.258,0.352,0.123]	[0.309,0.228,0.245,0.218]	[0.096,0.138,0.434,0.332]	[0.09 ,0.252,0.5 ,0.158]	[0.083,0.324,0.437,0.156]	[0.081,0.353,0.371,0.195]	[0.077,0.217,0.423,0.283]	[0.194,0.087,0.526,0.192]	[0.247,0.271,0.355,0.127]	[0.133,0.27 ,0.471,0.126]	[0.082,0.339,0.405,0.174]	[0.177,0.307,0.452,0.064]	[0.128,0.294,0.428,0.15 ]	[0.088,0.308,0.46 ,0.144]	[0.047,0.011,0.747,0.194]	[0.046,0.004,0.83 ,0.12 ]	[0.057,0.004,0.801,0.138]	[0.042,0.004,0.731,0.223]	[0.022,0.004,0.952,0.022]	[0.156,0.053,0.766,0.025]	[0.033,0.006,0.794,0.167]	[0.016,0.006,0.962,0.017]	[0.034,0.004,0.755,0.207]	[0.017,0.003,0.95 ,0.03 ]	[0.021,0.003,0.902,0.074]	[0.031,0.005,0.851,0.113]	[0.016,0.011,0.861,0.112]	[0.01 ,0.008,0.931,0.051]	[0.02 ,0.009,0.954,0.017]
2 1 4 3	[0.276,0.643,0.018,0.062]	[0.181,0.693,0.045,0.081]	[0.112,0.709,0.079,0.1 ]	[0.083,0.717,0.11 ,0.089]	[0.094,0.7 ,0.144,0.061]	[0.118,0.706,0.133,0.043]	[0.157,0.665,0.115,0.063]	[0.129,0.674,0.122,0.075]	[0.09 ,0.677,0.145,0.087]	[0.07 ,0.665,0.166,0.1 ]	[0.074,0.601,0.161,0.164]	[0.085,0.464,0.143,0.307]	[0.102,0.352,0.129,0.417]	[0.128,0.29 ,0.113,0.469]	[0.166,0.258,0.105,0.471]	[0.211,0.229,0.102,0.458]	[0.245,0.187,0.1 ,0.469]	[0.268,0.239,0.315,0.179]	[0.095,0.622,0.184,0.099]	[0.242,0.042,0.62 ,0.097]	[0.208,0.011,0.356,0.425]	[0.086,0.234,0.561,0.119]	[0.055,0.249,0.598,0.098]	[0.096,0.218,0.538,0.148]	[0.213,0.148,0.356,0.283]	[0.278,0.149,0.239,0.334]	[0.254,0.207,0.157,0.382]	[0.125,0.717,0.069,0.088]	[0.105,0.016,0.737,0.142]	[0.154,0.028,0.383,0.435]	[0.253,0.161,0.274,0.312]	[0.091,0.023,0.476,0.409]	[0.063,0.086,0.724,0.127]	[0.154,0.129,0.488,0.229]	[0.053,0.196,0.054,0.697]	[0.093,0.701,0.03 ,0.177]	[0.148,0.777,0.014,0.061]	[0.272,0.617,0.02 ,0.091]	[0.154,0.706,0.035,0.104]	[0.101,0.704,0.044,0.15 ]	[0.213,0.717,0.013,0.057]	[0.237,0.693,0.056,0.014]	[0.204,0.727,0.008,0.061]	[0.295,0.642,0.037,0.026]	[0.272,0.628,0.025,0.075]	[0.25 ,0.661,0.019,0.071]	[0.215,0.73 ,0.042,0.012]	[0.156,0.799,0.041,0.004]	[0.183,0.766,0.045,0.006]
4 1 2 3	[0.225,0.05 ,0.595,0.13 ]	[0.284,0.262,0.253,0.201]	[0.291,0.301,0.113,0.295]	[0.218,0.298,0.097,0.387]	[0.251,0.294,0.163,0.292]	[0.335,0.261,0.189,0.215]	[0.399,0.136,0.099,0.367]	[0.345,0.138,0.051,0.467]	[0.36 ,0.198,0.045,0.397]	[0.362,0.279,0.042,0.317]	[0.314,0.371,0.045,0.271]	[0.279,0.414,0.054,0.254]	[0.282,0.363,0.066,0.289]	[0.289,0.269,0.071,0.371]	[0.288,0.186,0.07 ,0.456]	[0.29 ,0.138,0.077,0.496]	[0.303,0.119,0.097,0.481]	[0.157,0.275,0.502,0.066]	[0.21 ,0.418,0.264,0.108]	[0.12 ,0.163,0.536,0.181]	[0.231,0.222,0.392,0.155]	[0.211,0.179,0.31 ,0.3 ]	[0.214,0.188,0.203,0.395]	[0.206,0.186,0.215,0.394]	[0.273,0.128,0.166,0.433]	[0.344,0.072,0.178,0.406]	[0.339,0.098,0.129,0.435]	[0.19 ,0.464,0.28 ,0.066]	[0.159,0.187,0.33 ,0.325]	[0.262,0.211,0.16 ,0.367]	[0.315,0.091,0.154,0.44 ]	[0.141,0.439,0.305,0.114]	[0.168,0.211,0.26 ,0.361]	[0.222,0.177,0.191,0.41 ]	[0.423,0.269,0.02 ,0.288]	[0.664,0.172,0.013,0.151]	[0.777,0.081,0.007,0.136]	[0.634,0.06 ,0.004,0.302]	[0.461,0.21 ,0.022,0.307]	[0.347,0.271,0.227,0.155]	[0.713,0.015,0.003,0.269]	[0.514,0.058,0.076,0.351]	[0.688,0.021,0.003,0.288]	[0.472,0.028,0.02 ,0.481]	[0.543,0.015,0.007,0.435]	[0.671,0.014,0.004,0.311]	[0.518,0.069,0.083,0.331]	[0.396,0.041,0.131,0.433]	[0.363,0.04 ,0.119,0.478]
3 2 1 4	[0.027,0.187,0.402,0.384]	[0.057,0.137,0.425,0.381]	[0.106,0.292,0.354,0.248]	[0.149,0.374,0.298,0.179]	[0.164,0.282,0.388,0.166]	[0.092,0.283,0.513,0.112]	[0.067,0.327,0.48 ,0.126]	[0.051,0.347,0.48 ,0.122]	[0.046,0.368,0.502,0.084]	[0.04 ,0.405,0.461,0.093]	[0.037,0.406,0.423,0.134]	[0.033,0.343,0.414,0.211]	[0.026,0.246,0.398,0.33 ]	[0.02 ,0.158,0.344,0.478]	[0.017,0.108,0.273,0.603]	[0.019,0.085,0.206,0.691]	[0.023,0.065,0.135,0.777]	[0.224,0.344,0.04 ,0.392]	[0.206,0.395,0.164,0.235]	[0.133,0.098,0.012,0.758]	[0.241,0.021,0.038,0.701]	[0.099,0.299,0.152,0.449]	[0.032,0.214,0.107,0.647]	[0.031,0.149,0.064,0.756]	[0.025,0.077,0.069,0.828]	[0.028,0.048,0.084,0.839]	[0.023,0.066,0.135,0.776]	[0.209,0.287,0.172,0.332]	[0.055,0.023,0.013,0.908]	[0.022,0.014,0.02 ,0.944]	[0.026,0.061,0.082,0.832]	[0.031,0.007,0.007,0.955]	[0.035,0.154,0.038,0.774]	[0.027,0.1 ,0.055,0.818]	[0.021,0.34 ,0.561,0.077]	[0.02 ,0.313,0.639,0.028]	[0.011,0.244,0.72 ,0.024]	[0.026,0.135,0.765,0.074]	[0.057,0.03 ,0.82 ,0.093]	[0.032,0.057,0.894,0.017]	[0.024,0.269,0.689,0.019]	[0.023,0.046,0.871,0.06 ]	[0.031,0.344,0.607,0.018]	[0.02 ,0.045,0.887,0.047]	[0.017,0.078,0.873,0.032]	[0.018,0.159,0.801,0.021]	[0.018,0.218,0.73 ,0.034]	[0.01 ,0.074,0.878,0.039]	[0.017,0.029,0.905,0.049]
[truncated: 87 more columns]
