# Supplementary material for: Using deep learning to predict human decisions and using cognitive models to explain deep learning models
Source: Sci Rep. 2022 Mar 18;12:4736. doi: 10.1038/s41598-022-08863-0 (PMC8933393; doi:10.1038/s41598-022-08863-0)
Supplement: Supplementary file 3 — Supplementary Information 3. [file 41598_2022_8863_MOESM3_ESM.csv]

pattern	output
1 1 1 1	[0.7738859 , 0.13822594, 0.05158902, 0.03629913]
2 2 2 2	[0.05343265, 0.89433384, 0.02860689, 0.02362661]
3 3 3 3	[0.01993013, 0.04628453, 0.9098775 , 0.02390785]
4 4 4 4	[0.02972598, 0.06936269, 0.04706167, 0.8538497 ]
2 2 2 1	[0.21362948, 0.49217847, 0.19790666, 0.09628537]
4 2 2 2	[0.10875907, 0.79311776, 0.07030523, 0.02781788]
2 2 2 4	[0.18580258, 0.5043454 , 0.15917283, 0.15067917]
1 2 2 2	[0.10384978, 0.7684579 , 0.06822663, 0.05946561]
3 2 2 2	[0.10239146, 0.7928775 , 0.05798802, 0.04674308]
2 3 3 3	[0.07243414, 0.09747683, 0.7832641 , 0.04682489]
2 1 1 1	[0.7017609 , 0.16911042, 0.08413578, 0.04499293]
1 2 1 2	[0.4891931 , 0.24236757, 0.1815231 , 0.08691623]
2 1 2 1	[0.13418318, 0.6610665 , 0.1163195 , 0.08843081]
2 3 2 3	[0.1316799 , 0.5886193 , 0.17782079, 0.10187998]
3 2 3 2	[0.13319583, 0.09294882, 0.69911146, 0.07474383]
4 3 4 3	[0.1253693 , 0.13223864, 0.23608248, 0.50630957]
3 4 3 4	[0.14302087, 0.11019741, 0.68469924, 0.06208247]
1 2 3 4	[0.47828162, 0.31707373, 0.15868665, 0.04595796]
4 3 2 1	[0.11356475, 0.33258513, 0.23881455, 0.31503558]
2 3 4 1	[0.13415293, 0.6572971 , 0.16081461, 0.04773536]
1 4 3 2	[0.38600722, 0.2817805 , 0.2290453 , 0.10316697]
3 4 1 2	[0.14084752, 0.25648886, 0.5062354 , 0.09642819]
2 1 4 3	[0.10799438, 0.5158772 , 0.311887 , 0.06424141]
4 1 2 3	[0.20230141, 0.24724816, 0.20706016, 0.3433902 ]
3 2 1 4	[0.07178062, 0.306733 , 0.54292035, 0.07856605]
