# Supplementary material for: Using deep learning to predict human decisions and using cognitive models to explain deep learning models
Source: Sci Rep. 2022 Mar 18;12:4736. doi: 10.1038/s41598-022-08863-0 (PMC8933393; doi:10.1038/s41598-022-08863-0)
Supplement: Supplementary file 4 — Supplementary Information 4. [file 41598_2022_8863_MOESM4_ESM.csv]

	10 10 10 10	15 15 15 15	20 20 20 20	25 25 25 25	30 30 30 30	35 35 35 35	40 40 40 40	45 45 45 45	50 50 50 50	55 55 55 55	60 60 60 60	65 65 65 65	70 70 70 70	75 75 75 75	80 80 80 80	85 85 85 85	90 90 90 90	10 20 30 40	15 20 25 30	10 30 50 70	10 40 70 90	30 35 40 45	45 50 55 65	50 55 65 75	55 65 75 85	65 75 85 95	75 80 85 90	10 15 20 25	25 45 65 85	40 60 80 90	60 70 80 90	20 30 70 80	40 50 60 70	50 60 70 80	90 80 70 60	80 70 60 50	70 60 50 40	60 50 40 30	50 40 30 20	40 30 20 10	90 70 50 30	70 50 30 10	95 75 55 35	75 55 35 15	80 60 40 20	85 65 45 25	90 70 40 10	90 60 30 10	90 50 30 10
1 1 1 1	[0.06178,0.31274,0.31274,0.31274]	[0.07410,0.30863,0.30863,0.30863]	[0.08869,0.30377,0.30377,0.30377]	[0.10664,0.29779,0.29779,0.29779]	[0.12920,0.29027,0.29027,0.29027]	[0.15249,0.28250,0.28250,0.28250]	[0.18099,0.27300,0.27300,0.27300]	[0.21535,0.26155,0.26155,0.26155]	[0.25000,0.25000,0.25000,0.25000]	[0.29040,0.23653,0.23653,0.23653]	[0.33689,0.22104,0.22104,0.22104]	[0.38178,0.20607,0.20607,0.20607]	[0.42768,0.19077,0.19077,0.19077]	[0.48143,0.17286,0.17286,0.17286]	[0.52703,0.15766,0.15766,0.15766]	[0.57870,0.14043,0.14043,0.14043]	[0.63070,0.12310,0.12310,0.12310]	[0.16406,0.27865,0.27865,0.27865]	[0.12134,0.29289,0.29289,0.29289]	[0.37114,0.20962,0.20962,0.20962]	[0.56521,0.14493,0.14493,0.14493]	[0.20442,0.26519,0.26519,0.26519]	[0.35392,0.21536,0.21536,0.21536]	[0.44951,0.18350,0.18350,0.18350]	[0.55156,0.14948,0.14948,0.14948]	[0.64587,0.11804,0.11804,0.11804]	[0.61516,0.12828,0.12828,0.12828]	[0.10158,0.29947,0.29947,0.29947]	[0.52060,0.15980,0.15980,0.15980]	[0.59201,0.13600,0.13600,0.13600]	[0.60220,0.13260,0.13260,0.13260]	[0.48143,0.17286,0.17286,0.17286]	[0.39926,0.20025,0.20025,0.20025]	[0.49892,0.16703,0.16703,0.16703]	[0.36443,0.21186,0.21186,0.21186]	[0.27456,0.24181,0.24181,0.24181]	[0.20170,0.26610,0.26610,0.26610]	[0.14368,0.28544,0.28544,0.28544]	[0.09979,0.30007,0.30007,0.30007]	[0.06887,0.31038,0.31038,0.31038]	[0.15718,0.28094,0.28094,0.28094]	[0.07704,0.30765,0.30765,0.30765]	[0.18616,0.27128,0.27128,0.27128]	[0.09327,0.30224,0.30224,0.30224]	[0.11189,0.29604,0.29604,0.29604]	[0.13522,0.28826,0.28826,0.28826]	[0.08706,0.30431,0.30431,0.30431]	[0.07962,0.30679,0.30679,0.30679]	[0.07704,0.30765,0.30765,0.30765]
2 2 2 2	[0.31274,0.06178,0.31274,0.31274]	[0.30863,0.07410,0.30863,0.30863]	[0.30377,0.08869,0.30377,0.30377]	[0.29779,0.10664,0.29779,0.29779]	[0.29027,0.12920,0.29027,0.29027]	[0.28250,0.15249,0.28250,0.28250]	[0.27300,0.18099,0.27300,0.27300]	[0.26155,0.21535,0.26155,0.26155]	[0.25000,0.25000,0.25000,0.25000]	[0.23653,0.29040,0.23653,0.23653]	[0.22104,0.33689,0.22104,0.22104]	[0.20607,0.38178,0.20607,0.20607]	[0.19077,0.42768,0.19077,0.19077]	[0.17286,0.48143,0.17286,0.17286]	[0.15766,0.52703,0.15766,0.15766]	[0.14043,0.57870,0.14043,0.14043]	[0.12310,0.63070,0.12310,0.12310]	[0.27865,0.16406,0.27865,0.27865]	[0.29289,0.12134,0.29289,0.29289]	[0.20962,0.37114,0.20962,0.20962]	[0.14493,0.56521,0.14493,0.14493]	[0.26519,0.20442,0.26519,0.26519]	[0.21536,0.35392,0.21536,0.21536]	[0.18350,0.44951,0.18350,0.18350]	[0.14948,0.55156,0.14948,0.14948]	[0.11804,0.64587,0.11804,0.11804]	[0.12828,0.61516,0.12828,0.12828]	[0.29947,0.10158,0.29947,0.29947]	[0.15980,0.52060,0.15980,0.15980]	[0.13600,0.59201,0.13600,0.13600]	[0.13260,0.60220,0.13260,0.13260]	[0.17286,0.48143,0.17286,0.17286]	[0.20025,0.39926,0.20025,0.20025]	[0.16703,0.49892,0.16703,0.16703]	[0.21186,0.36443,0.21186,0.21186]	[0.24181,0.27456,0.24181,0.24181]	[0.26610,0.20170,0.26610,0.26610]	[0.28544,0.14368,0.28544,0.28544]	[0.30007,0.09979,0.30007,0.30007]	[0.31038,0.06887,0.31038,0.31038]	[0.28094,0.15718,0.28094,0.28094]	[0.30765,0.07704,0.30765,0.30765]	[0.27128,0.18616,0.27128,0.27128]	[0.30224,0.09327,0.30224,0.30224]	[0.29604,0.11189,0.29604,0.29604]	[0.28826,0.13522,0.28826,0.28826]	[0.30431,0.08706,0.30431,0.30431]	[0.30679,0.07962,0.30679,0.30679]	[0.30765,0.07704,0.30765,0.30765]
3 3 3 3	[0.31274,0.31274,0.06178,0.31274]	[0.30863,0.30863,0.07410,0.30863]	[0.30377,0.30377,0.08869,0.30377]	[0.29779,0.29779,0.10664,0.29779]	[0.29027,0.29027,0.12920,0.29027]	[0.28250,0.28250,0.15249,0.28250]	[0.27300,0.27300,0.18099,0.27300]	[0.26155,0.26155,0.21535,0.26155]	[0.25000,0.25000,0.25000,0.25000]	[0.23653,0.23653,0.29040,0.23653]	[0.22104,0.22104,0.33689,0.22104]	[0.20607,0.20607,0.38178,0.20607]	[0.19077,0.19077,0.42768,0.19077]	[0.17286,0.17286,0.48143,0.17286]	[0.15766,0.15766,0.52703,0.15766]	[0.14043,0.14043,0.57870,0.14043]	[0.12310,0.12310,0.63070,0.12310]	[0.27865,0.27865,0.16406,0.27865]	[0.29289,0.29289,0.12134,0.29289]	[0.20962,0.20962,0.37114,0.20962]	[0.14493,0.14493,0.56521,0.14493]	[0.26519,0.26519,0.20442,0.26519]	[0.21536,0.21536,0.35392,0.21536]	[0.18350,0.18350,0.44951,0.18350]	[0.14948,0.14948,0.55156,0.14948]	[0.11804,0.11804,0.64587,0.11804]	[0.12828,0.12828,0.61516,0.12828]	[0.29947,0.29947,0.10158,0.29947]	[0.15980,0.15980,0.52060,0.15980]	[0.13600,0.13600,0.59201,0.13600]	[0.13260,0.13260,0.60220,0.13260]	[0.17286,0.17286,0.48143,0.17286]	[0.20025,0.20025,0.39926,0.20025]	[0.16703,0.16703,0.49892,0.16703]	[0.21186,0.21186,0.36443,0.21186]	[0.24181,0.24181,0.27456,0.24181]	[0.26610,0.26610,0.20170,0.26610]	[0.28544,0.28544,0.14368,0.28544]	[0.30007,0.30007,0.09979,0.30007]	[0.31038,0.31038,0.06887,0.31038]	[0.28094,0.28094,0.15718,0.28094]	[0.30765,0.30765,0.07704,0.30765]	[0.27128,0.27128,0.18616,0.27128]	[0.30224,0.30224,0.09327,0.30224]	[0.29604,0.29604,0.11189,0.29604]	[0.28826,0.28826,0.13522,0.28826]	[0.30431,0.30431,0.08706,0.30431]	[0.30679,0.30679,0.07962,0.30679]	[0.30765,0.30765,0.07704,0.30765]
4 4 4 4	[0.31274,0.31274,0.31274,0.06178]	[0.30863,0.30863,0.30863,0.07410]	[0.30377,0.30377,0.30377,0.08869]	[0.29779,0.29779,0.29779,0.10664]	[0.29027,0.29027,0.29027,0.12920]	[0.28250,0.28250,0.28250,0.15249]	[0.27300,0.27300,0.27300,0.18099]	[0.26155,0.26155,0.26155,0.21535]	[0.25000,0.25000,0.25000,0.25000]	[0.23653,0.23653,0.23653,0.29040]	[0.22104,0.22104,0.22104,0.33689]	[0.20607,0.20607,0.20607,0.38178]	[0.19077,0.19077,0.19077,0.42768]	[0.17286,0.17286,0.17286,0.48143]	[0.15766,0.15766,0.15766,0.52703]	[0.14043,0.14043,0.14043,0.57870]	[0.12310,0.12310,0.12310,0.63070]	[0.27865,0.27865,0.27865,0.16406]	[0.29289,0.29289,0.29289,0.12134]	[0.20962,0.20962,0.20962,0.37114]	[0.14493,0.14493,0.14493,0.56521]	[0.26519,0.26519,0.26519,0.20442]	[0.21536,0.21536,0.21536,0.35392]	[0.18350,0.18350,0.18350,0.44951]	[0.14948,0.14948,0.14948,0.55156]	[0.11804,0.11804,0.11804,0.64587]	[0.12828,0.12828,0.12828,0.61516]	[0.29947,0.29947,0.29947,0.10158]	[0.15980,0.15980,0.15980,0.52060]	[0.13600,0.13600,0.13600,0.59201]	[0.13260,0.13260,0.13260,0.60220]	[0.17286,0.17286,0.17286,0.48143]	[0.20025,0.20025,0.20025,0.39926]	[0.16703,0.16703,0.16703,0.49892]	[0.21186,0.21186,0.21186,0.36443]	[0.24181,0.24181,0.24181,0.27456]	[0.26610,0.26610,0.26610,0.20170]	[0.28544,0.28544,0.28544,0.14368]	[0.30007,0.30007,0.30007,0.09979]	[0.31038,0.31038,0.31038,0.06887]	[0.28094,0.28094,0.28094,0.15718]	[0.30765,0.30765,0.30765,0.07704]	[0.27128,0.27128,0.27128,0.18616]	[0.30224,0.30224,0.30224,0.09327]	[0.29604,0.29604,0.29604,0.11189]	[0.28826,0.28826,0.28826,0.13522]	[0.30431,0.30431,0.30431,0.08706]	[0.30679,0.30679,0.30679,0.07962]	[0.30765,0.30765,0.30765,0.07704]
2 2 2 1	[0.11687,0.08087,0.40113,0.40113]	[0.13020,0.09438,0.38771,0.38771]	[0.14591,0.11058,0.37175,0.37175]	[0.16299,0.12901,0.35400,0.35400]	[0.18007,0.15109,0.33442,0.33442]	[0.19633,0.17114,0.31626,0.31626]	[0.21690,0.19617,0.29346,0.29346]	[0.23268,0.22154,0.27289,0.27289]	[0.25000,0.25000,0.25000,0.25000]	[0.26658,0.27940,0.22701,0.22701]	[0.28018,0.30717,0.20633,0.20633]	[0.29450,0.33710,0.18420,0.18420]	[0.30397,0.36789,0.16407,0.16407]	[0.31516,0.39677,0.14404,0.14404]	[0.31998,0.42456,0.12773,0.12773]	[0.32796,0.45121,0.11041,0.11041]	[0.33101,0.47777,0.09561,0.09561]	[0.23420,0.12778,0.31901,0.31901]	[0.18544,0.12076,0.34690,0.34690]	[0.39966,0.17192,0.21421,0.21421]	[0.48928,0.22738,0.14167,0.14167]	[0.24796,0.18075,0.28564,0.28564]	[0.33648,0.24339,0.21006,0.21006]	[0.37181,0.28475,0.17172,0.17172]	[0.39859,0.33113,0.13514,0.13514]	[0.41620,0.37808,0.10286,0.10286]	[0.37064,0.41388,0.10774,0.10774]	[0.16909,0.10308,0.36391,0.36391]	[0.45944,0.22699,0.15679,0.15679]	[0.42577,0.33069,0.12177,0.12177]	[0.40743,0.35425,0.11916,0.11916]	[0.41926,0.25017,0.16529,0.16529]	[0.35555,0.25876,0.19285,0.19285]	[0.38589,0.30574,0.15419,0.15419]	[0.23141,0.42577,0.17141,0.17141]	[0.21425,0.35726,0.21425,0.21425]	[0.19021,0.28992,0.25993,0.25993]	[0.16319,0.22909,0.30386,0.30386]	[0.13651,0.17211,0.34569,0.34569]	[0.11060,0.12844,0.38048,0.38048]	[0.14195,0.32796,0.26505,0.26505]	[0.10190,0.19522,0.35144,0.35144]	[0.14980,0.36837,0.24091,0.24091]	[0.11275,0.22785,0.32970,0.32970]	[0.12105,0.25822,0.31037,0.31037]	[0.13247,0.29213,0.28770,0.28770]	[0.09152,0.28489,0.31179,0.31179]	[0.10044,0.21311,0.34322,0.34322]	[0.10047,0.20291,0.34831,0.34831]
4 2 2 2	[0.40113,0.08087,0.40113,0.11687]	[0.38771,0.09438,0.38771,0.13020]	[0.37175,0.11058,0.37175,0.14591]	[0.35400,0.12901,0.35400,0.16299]	[0.33442,0.15109,0.33442,0.18007]	[0.31626,0.17114,0.31626,0.19633]	[0.29346,0.19617,0.29346,0.21690]	[0.27289,0.22154,0.27289,0.23268]	[0.25000,0.25000,0.25000,0.25000]	[0.22701,0.27940,0.22701,0.26658]	[0.20633,0.30717,0.20633,0.28018]	[0.18420,0.33710,0.18420,0.29450]	[0.16407,0.36789,0.16407,0.30397]	[0.14404,0.39677,0.14404,0.31516]	[0.12773,0.42456,0.12773,0.31998]	[0.11041,0.45121,0.11041,0.32796]	[0.09561,0.47777,0.09561,0.33101]	[0.34714,0.20559,0.34714,0.10013]	[0.36158,0.15346,0.36158,0.12338]	[0.24533,0.43757,0.24533,0.07176]	[0.15994,0.63358,0.15994,0.04654]	[0.30273,0.23197,0.30273,0.16258]	[0.22117,0.36736,0.22117,0.19030]	[0.18350,0.44951,0.18350,0.18350]	[0.14602,0.53724,0.14602,0.17071]	[0.11035,0.60508,0.11035,0.17422]	[0.11149,0.53329,0.11149,0.24373]	[0.37958,0.13050,0.37958,0.11034]	[0.17410,0.57116,0.17410,0.08065]	[0.14086,0.61482,0.14086,0.10346]	[0.12655,0.57357,0.12655,0.17333]	[0.19053,0.54280,0.19053,0.07614]	[0.21116,0.42246,0.21116,0.15521]	[0.16703,0.49892,0.16703,0.16703]	[0.13972,0.23569,0.13972,0.48487]	[0.17666,0.19886,0.17666,0.44782]	[0.21690,0.16248,0.21690,0.40372]	[0.25850,0.12822,0.25850,0.35477]	[0.30007,0.09979,0.30007,0.30007]	[0.33888,0.07501,0.33888,0.24722]	[0.16670,0.09151,0.16670,0.57510]	[0.24389,0.06039,0.24389,0.45183]	[0.14819,0.10122,0.14819,0.60239]	[0.22357,0.06816,0.22357,0.48470]	[0.20331,0.07579,0.20331,0.51759]	[0.18513,0.08465,0.18513,0.54508]	[0.17570,0.04895,0.17570,0.59964]	[0.17577,0.04399,0.17577,0.60447]	[0.17577,0.04399,0.17577,0.60447]
2 2 2 4	[0.40113,0.08087,0.40113,0.11687]	[0.38771,0.09438,0.38771,0.13020]	[0.37175,0.11058,0.37175,0.14591]	[0.35400,0.12901,0.35400,0.16299]	[0.33442,0.15109,0.33442,0.18007]	[0.31626,0.17114,0.31626,0.19633]	[0.29346,0.19617,0.29346,0.21690]	[0.27289,0.22154,0.27289,0.23268]	[0.25000,0.25000,0.25000,0.25000]	[0.22701,0.27940,0.22701,0.26658]	[0.20633,0.30717,0.20633,0.28018]	[0.18420,0.33710,0.18420,0.29450]	[0.16407,0.36789,0.16407,0.30397]	[0.14404,0.39677,0.14404,0.31516]	[0.12773,0.42456,0.12773,0.31998]	[0.11041,0.45121,0.11041,0.32796]	[0.09561,0.47777,0.09561,0.33101]	[0.31901,0.12778,0.31901,0.23420]	[0.34690,0.12076,0.34690,0.18544]	[0.21421,0.17192,0.21421,0.39966]	[0.14167,0.22738,0.14167,0.48928]	[0.28564,0.18075,0.28564,0.24796]	[0.21006,0.24339,0.21006,0.33648]	[0.17172,0.28475,0.17172,0.37181]	[0.13514,0.33113,0.13514,0.39859]	[0.10286,0.37808,0.10286,0.41620]	[0.10774,0.41388,0.10774,0.37064]	[0.36391,0.10308,0.36391,0.16909]	[0.15679,0.22699,0.15679,0.45944]	[0.12177,0.33069,0.12177,0.42577]	[0.11916,0.35425,0.11916,0.40743]	[0.16529,0.25017,0.16529,0.41926]	[0.19285,0.25876,0.19285,0.35555]	[0.15419,0.30574,0.15419,0.38589]	[0.17141,0.42577,0.17141,0.23141]	[0.21425,0.35726,0.21425,0.21425]	[0.25993,0.28992,0.25993,0.19021]	[0.30386,0.22909,0.30386,0.16319]	[0.34569,0.17211,0.34569,0.13651]	[0.38048,0.12844,0.38048,0.11060]	[0.26505,0.32796,0.26505,0.14195]	[0.35144,0.19522,0.35144,0.10190]	[0.24091,0.36837,0.24091,0.14980]	[0.32970,0.22785,0.32970,0.11275]	[0.31037,0.25822,0.31037,0.12105]	[0.28770,0.29213,0.28770,0.13247]	[0.31179,0.28489,0.31179,0.09152]	[0.34322,0.21311,0.34322,0.10044]	[0.34831,0.20291,0.34831,0.10047]
1 2 2 2	[0.11687,0.08087,0.40113,0.40113]	[0.13020,0.09438,0.38771,0.38771]	[0.14591,0.11058,0.37175,0.37175]	[0.16299,0.12901,0.35400,0.35400]	[0.18007,0.15109,0.33442,0.33442]	[0.19633,0.17114,0.31626,0.31626]	[0.21690,0.19617,0.29346,0.29346]	[0.23268,0.22154,0.27289,0.27289]	[0.25000,0.25000,0.25000,0.25000]	[0.26658,0.27940,0.22701,0.22701]	[0.28018,0.30717,0.20633,0.20633]	[0.29450,0.33710,0.18420,0.18420]	[0.30397,0.36789,0.16407,0.16407]	[0.31516,0.39677,0.14404,0.14404]	[0.31998,0.42456,0.12773,0.12773]	[0.32796,0.45121,0.11041,0.11041]	[0.33101,0.47777,0.09561,0.09561]	[0.10013,0.20559,0.34714,0.34714]	[0.12338,0.15346,0.36158,0.36158]	[0.07176,0.43757,0.24533,0.24533]	[0.04654,0.63358,0.15994,0.15994]	[0.16258,0.23197,0.30273,0.30273]	[0.19030,0.36736,0.22117,0.22117]	[0.18350,0.44951,0.18350,0.18350]	[0.17071,0.53724,0.14602,0.14602]	[0.17422,0.60508,0.11035,0.11035]	[0.24373,0.53329,0.11149,0.11149]	[0.11034,0.13050,0.37958,0.37958]	[0.08065,0.57116,0.17410,0.17410]	[0.10346,0.61482,0.14086,0.14086]	[0.17333,0.57357,0.12655,0.12655]	[0.07614,0.54280,0.19053,0.19053]	[0.15521,0.42246,0.21116,0.21116]	[0.16703,0.49892,0.16703,0.16703]	[0.48487,0.23569,0.13972,0.13972]	[0.44782,0.19886,0.17666,0.17666]	[0.40372,0.16248,0.21690,0.21690]	[0.35477,0.12822,0.25850,0.25850]	[0.30007,0.09979,0.30007,0.30007]	[0.24722,0.07501,0.33888,0.33888]	[0.57510,0.09151,0.16670,0.16670]	[0.45183,0.06039,0.24389,0.24389]	[0.60239,0.10122,0.14819,0.14819]	[0.48470,0.06816,0.22357,0.22357]	[0.51759,0.07579,0.20331,0.20331]	[0.54508,0.08465,0.18513,0.18513]	[0.59964,0.04895,0.17570,0.17570]	[0.60447,0.04399,0.17577,0.17577]	[0.60447,0.04399,0.17577,0.17577]
3 2 2 2	[0.40113,0.08087,0.11687,0.40113]	[0.38771,0.09438,0.13020,0.38771]	[0.37175,0.11058,0.14591,0.37175]	[0.35400,0.12901,0.16299,0.35400]	[0.33442,0.15109,0.18007,0.33442]	[0.31626,0.17114,0.19633,0.31626]	[0.29346,0.19617,0.21690,0.29346]	[0.27289,0.22154,0.23268,0.27289]	[0.25000,0.25000,0.25000,0.25000]	[0.22701,0.27940,0.26658,0.22701]	[0.20633,0.30717,0.28018,0.20633]	[0.18420,0.33710,0.29450,0.18420]	[0.16407,0.36789,0.30397,0.16407]	[0.14404,0.39677,0.31516,0.14404]	[0.12773,0.42456,0.31998,0.12773]	[0.11041,0.45121,0.32796,0.11041]	[0.09561,0.47777,0.33101,0.09561]	[0.34714,0.20559,0.10013,0.34714]	[0.36158,0.15346,0.12338,0.36158]	[0.24533,0.43757,0.07176,0.24533]	[0.15994,0.63358,0.04654,0.15994]	[0.30273,0.23197,0.16258,0.30273]	[0.22117,0.36736,0.19030,0.22117]	[0.18350,0.44951,0.18350,0.18350]	[0.14602,0.53724,0.17071,0.14602]	[0.11035,0.60508,0.17422,0.11035]	[0.11149,0.53329,0.24373,0.11149]	[0.37958,0.13050,0.11034,0.37958]	[0.17410,0.57116,0.08065,0.17410]	[0.14086,0.61482,0.10346,0.14086]	[0.12655,0.57357,0.17333,0.12655]	[0.19053,0.54280,0.07614,0.19053]	[0.21116,0.42246,0.15521,0.21116]	[0.16703,0.49892,0.16703,0.16703]	[0.13972,0.23569,0.48487,0.13972]	[0.17666,0.19886,0.44782,0.17666]	[0.21690,0.16248,0.40372,0.21690]	[0.25850,0.12822,0.35477,0.25850]	[0.30007,0.09979,0.30007,0.30007]	[0.33888,0.07501,0.24722,0.33888]	[0.16670,0.09151,0.57510,0.16670]	[0.24389,0.06039,0.45183,0.24389]	[0.14819,0.10122,0.60239,0.14819]	[0.22357,0.06816,0.48470,0.22357]	[0.20331,0.07579,0.51759,0.20331]	[0.18513,0.08465,0.54508,0.18513]	[0.17570,0.04895,0.59964,0.17570]	[0.17577,0.04399,0.60447,0.17577]	[0.17577,0.04399,0.60447,0.17577]
2 3 3 3	[0.40113,0.11687,0.08087,0.40113]	[0.38771,0.13020,0.09438,0.38771]	[0.37175,0.14591,0.11058,0.37175]	[0.35400,0.16299,0.12901,0.35400]	[0.33442,0.18007,0.15109,0.33442]	[0.31626,0.19633,0.17114,0.31626]	[0.29346,0.21690,0.19617,0.29346]	[0.27289,0.23268,0.22154,0.27289]	[0.25000,0.25000,0.25000,0.25000]	[0.22701,0.26658,0.27940,0.22701]	[0.20633,0.28018,0.30717,0.20633]	[0.18420,0.29450,0.33710,0.18420]	[0.16407,0.30397,0.36789,0.16407]	[0.14404,0.31516,0.39677,0.14404]	[0.12773,0.31998,0.42456,0.12773]	[0.11041,0.32796,0.45121,0.11041]	[0.09561,0.33101,0.47777,0.09561]	[0.34714,0.10013,0.20559,0.34714]	[0.36158,0.12338,0.15346,0.36158]	[0.24533,0.07176,0.43757,0.24533]	[0.15994,0.04654,0.63358,0.15994]	[0.30273,0.16258,0.23197,0.30273]	[0.22117,0.19030,0.36736,0.22117]	[0.18350,0.18350,0.44951,0.18350]	[0.14602,0.17071,0.53724,0.14602]	[0.11035,0.17422,0.60508,0.11035]	[0.11149,0.24373,0.53329,0.11149]	[0.37958,0.11034,0.13050,0.37958]	[0.17410,0.08065,0.57116,0.17410]	[0.14086,0.10346,0.61482,0.14086]	[0.12655,0.17333,0.57357,0.12655]	[0.19053,0.07614,0.54280,0.19053]	[0.21116,0.15521,0.42246,0.21116]	[0.16703,0.16703,0.49892,0.16703]	[0.13972,0.48487,0.23569,0.13972]	[0.17666,0.44782,0.19886,0.17666]	[0.21690,0.40372,0.16248,0.21690]	[0.25850,0.35477,0.12822,0.25850]	[0.30007,0.30007,0.09979,0.30007]	[0.33888,0.24722,0.07501,0.33888]	[0.16670,0.57510,0.09151,0.16670]	[0.24389,0.45183,0.06039,0.24389]	[0.14819,0.60239,0.10122,0.14819]	[0.22357,0.48470,0.06816,0.22357]	[0.20331,0.51759,0.07579,0.20331]	[0.18513,0.54508,0.08465,0.18513]	[0.17570,0.59964,0.04895,0.17570]	[0.17577,0.60447,0.04399,0.17577]	[0.17577,0.60447,0.04399,0.17577]
2 1 1 1	[0.08087,0.11687,0.40113,0.40113]	[0.09438,0.13020,0.38771,0.38771]	[0.11058,0.14591,0.37175,0.37175]	[0.12901,0.16299,0.35400,0.35400]	[0.15109,0.18007,0.33442,0.33442]	[0.17114,0.19633,0.31626,0.31626]	[0.19617,0.21690,0.29346,0.29346]	[0.22154,0.23268,0.27289,0.27289]	[0.25000,0.25000,0.25000,0.25000]	[0.27940,0.26658,0.22701,0.22701]	[0.30717,0.28018,0.20633,0.20633]	[0.33710,0.29450,0.18420,0.18420]	[0.36789,0.30397,0.16407,0.16407]	[0.39677,0.31516,0.14404,0.14404]	[0.42456,0.31998,0.12773,0.12773]	[0.45121,0.32796,0.11041,0.11041]	[0.47777,0.33101,0.09561,0.09561]	[0.20559,0.10013,0.34714,0.34714]	[0.15346,0.12338,0.36158,0.36158]	[0.43757,0.07176,0.24533,0.24533]	[0.63358,0.04654,0.15994,0.15994]	[0.23197,0.16258,0.30273,0.30273]	[0.36736,0.19030,0.22117,0.22117]	[0.44951,0.18350,0.18350,0.18350]	[0.53724,0.17071,0.14602,0.14602]	[0.60508,0.17422,0.11035,0.11035]	[0.53329,0.24373,0.11149,0.11149]	[0.13050,0.11034,0.37958,0.37958]	[0.57116,0.08065,0.17410,0.17410]	[0.61482,0.10346,0.14086,0.14086]	[0.57357,0.17333,0.12655,0.12655]	[0.54280,0.07614,0.19053,0.19053]	[0.42246,0.15521,0.21116,0.21116]	[0.49892,0.16703,0.16703,0.16703]	[0.23569,0.48487,0.13972,0.13972]	[0.19886,0.44782,0.17666,0.17666]	[0.16248,0.40372,0.21690,0.21690]	[0.12822,0.35477,0.25850,0.25850]	[0.09979,0.30007,0.30007,0.30007]	[0.07501,0.24722,0.33888,0.33888]	[0.09151,0.57510,0.16670,0.16670]	[0.06039,0.45183,0.24389,0.24389]	[0.10122,0.60239,0.14819,0.14819]	[0.06816,0.48470,0.22357,0.22357]	[0.07579,0.51759,0.20331,0.20331]	[0.08465,0.54508,0.18513,0.18513]	[0.04895,0.59964,0.17570,0.17570]	[0.04399,0.60447,0.17577,0.17577]	[0.04399,0.60447,0.17577,0.17577]
1 2 1 2	[0.08958,0.08958,0.41042,0.41042]	[0.10238,0.10238,0.39762,0.39762]	[0.11933,0.11933,0.38067,0.38067]	[0.13797,0.13797,0.36203,0.36203]	[0.15820,0.15820,0.34180,0.34180]	[0.17981,0.17981,0.32019,0.32019]	[0.20255,0.20255,0.29745,0.29745]	[0.22607,0.22607,0.27393,0.27393]	[0.25000,0.25000,0.25000,0.25000]	[0.27393,0.27393,0.22607,0.22607]	[0.29745,0.29745,0.20255,0.20255]	[0.32019,0.32019,0.17981,0.17981]	[0.34180,0.34180,0.15820,0.15820]	[0.36203,0.36203,0.13797,0.13797]	[0.38067,0.38067,0.11933,0.11933]	[0.39762,0.39762,0.10238,0.10238]	[0.41042,0.41042,0.08958,0.08958]	[0.13543,0.19596,0.33430,0.33430]	[0.12671,0.15469,0.35930,0.35930]	[0.17010,0.36944,0.23023,0.23023]	[0.20888,0.48865,0.15124,0.15124]	[0.18686,0.22472,0.29421,0.29421]	[0.23875,0.33542,0.21291,0.21291]	[0.27097,0.38675,0.17114,0.17114]	[0.29763,0.43694,0.13271,0.13271]	[0.32552,0.47721,0.09864,0.09864]	[0.35986,0.43595,0.10210,0.10210]	[0.11124,0.13400,0.37738,0.37738]	[0.21340,0.46084,0.16288,0.16288]	[0.29290,0.45991,0.12359,0.12359]	[0.31066,0.45910,0.11512,0.11512]	[0.26472,0.38428,0.17550,0.17550]	[0.24844,0.36322,0.19417,0.19417]	[0.28025,0.41489,0.15243,0.15243]	[0.40376,0.27577,0.16024,0.16024]	[0.35016,0.23846,0.20569,0.20569]	[0.29494,0.20052,0.25227,0.25227]	[0.23769,0.16104,0.30063,0.30063]	[0.18645,0.12606,0.34375,0.34375]	[0.13940,0.09572,0.38244,0.38244]	[0.34089,0.15680,0.25116,0.25116]	[0.21353,0.09867,0.34390,0.34390]	[0.37108,0.17386,0.22753,0.22753]	[0.24392,0.11321,0.32144,0.32144]	[0.27343,0.12703,0.29977,0.29977]	[0.30643,0.14293,0.27532,0.27532]	[0.29632,0.10204,0.30082,0.30082]	[0.23841,0.10403,0.32878,0.32878]	[0.23809,0.09637,0.33277,0.33277]
2 1 2 1	[0.08958,0.08958,0.41042,0.41042]	[0.10238,0.10238,0.39762,0.39762]	[0.11933,0.11933,0.38067,0.38067]	[0.13797,0.13797,0.36203,0.36203]	[0.15820,0.15820,0.34180,0.34180]	[0.17981,0.17981,0.32019,0.32019]	[0.20255,0.20255,0.29745,0.29745]	[0.22607,0.22607,0.27393,0.27393]	[0.25000,0.25000,0.25000,0.25000]	[0.27393,0.27393,0.22607,0.22607]	[0.29745,0.29745,0.20255,0.20255]	[0.32019,0.32019,0.17981,0.17981]	[0.34180,0.34180,0.15820,0.15820]	[0.36203,0.36203,0.13797,0.13797]	[0.38067,0.38067,0.11933,0.11933]	[0.39762,0.39762,0.10238,0.10238]	[0.41042,0.41042,0.08958,0.08958]	[0.19596,0.13543,0.33430,0.33430]	[0.15469,0.12671,0.35930,0.35930]	[0.36944,0.17010,0.23023,0.23023]	[0.48865,0.20888,0.15124,0.15124]	[0.22472,0.18686,0.29421,0.29421]	[0.33542,0.23875,0.21291,0.21291]	[0.38675,0.27097,0.17114,0.17114]	[0.43694,0.29763,0.13271,0.13271]	[0.47721,0.32552,0.09864,0.09864]	[0.43595,0.35986,0.10210,0.10210]	[0.13400,0.11124,0.37738,0.37738]	[0.46084,0.21340,0.16288,0.16288]	[0.45991,0.29290,0.12359,0.12359]	[0.45910,0.31066,0.11512,0.11512]	[0.38428,0.26472,0.17550,0.17550]	[0.36322,0.24844,0.19417,0.19417]	[0.41489,0.28025,0.15243,0.15243]	[0.27577,0.40376,0.16024,0.16024]	[0.23846,0.35016,0.20569,0.20569]	[0.20052,0.29494,0.25227,0.25227]	[0.16104,0.23769,0.30063,0.30063]	[0.12606,0.18645,0.34375,0.34375]	[0.09572,0.13940,0.38244,0.38244]	[0.15680,0.34089,0.25116,0.25116]	[0.09867,0.21353,0.34390,0.34390]	[0.17386,0.37108,0.22753,0.22753]	[0.11321,0.24392,0.32144,0.32144]	[0.12703,0.27343,0.29977,0.29977]	[0.14293,0.30643,0.27532,0.27532]	[0.10204,0.29632,0.30082,0.30082]	[0.10403,0.23841,0.32878,0.32878]	[0.09637,0.23809,0.33277,0.33277]
2 3 2 3	[0.41042,0.08958,0.08958,0.41042]	[0.39762,0.10238,0.10238,0.39762]	[0.38067,0.11933,0.11933,0.38067]	[0.36203,0.13797,0.13797,0.36203]	[0.34180,0.15820,0.15820,0.34180]	[0.32019,0.17981,0.17981,0.32019]	[0.29745,0.20255,0.20255,0.29745]	[0.27393,0.22607,0.22607,0.27393]	[0.25000,0.25000,0.25000,0.25000]	[0.22607,0.27393,0.27393,0.22607]	[0.20255,0.29745,0.29745,0.20255]	[0.17981,0.32019,0.32019,0.17981]	[0.15820,0.34180,0.34180,0.15820]	[0.13797,0.36203,0.36203,0.13797]	[0.11933,0.38067,0.38067,0.11933]	[0.10238,0.39762,0.39762,0.10238]	[0.08958,0.41042,0.41042,0.08958]	[0.33430,0.13543,0.19596,0.33430]	[0.35930,0.12671,0.15469,0.35930]	[0.23023,0.17010,0.36944,0.23023]	[0.15124,0.20888,0.48865,0.15124]	[0.29421,0.18686,0.22472,0.29421]	[0.21291,0.23875,0.33542,0.21291]	[0.17114,0.27097,0.38675,0.17114]	[0.13271,0.29763,0.43694,0.13271]	[0.09864,0.32552,0.47721,0.09864]	[0.10210,0.35986,0.43595,0.10210]	[0.37738,0.11124,0.13400,0.37738]	[0.16288,0.21340,0.46084,0.16288]	[0.12359,0.29290,0.45991,0.12359]	[0.11512,0.31066,0.45910,0.11512]	[0.17550,0.26472,0.38428,0.17550]	[0.19417,0.24844,0.36322,0.19417]	[0.15243,0.28025,0.41489,0.15243]	[0.16024,0.40376,0.27577,0.16024]	[0.20569,0.35016,0.23846,0.20569]	[0.25227,0.29494,0.20052,0.25227]	[0.30063,0.23769,0.16104,0.30063]	[0.34375,0.18645,0.12606,0.34375]	[0.38244,0.13940,0.09572,0.38244]	[0.25116,0.34089,0.15680,0.25116]	[0.34390,0.21353,0.09867,0.34390]	[0.22753,0.37108,0.17386,0.22753]	[0.32144,0.24392,0.11321,0.32144]	[0.29977,0.27343,0.12703,0.29977]	[0.27532,0.30643,0.14293,0.27532]	[0.30082,0.29632,0.10204,0.30082]	[0.32878,0.23841,0.10403,0.32878]	[0.33277,0.23809,0.09637,0.33277]
3 2 3 2	[0.41042,0.08958,0.08958,0.41042]	[0.39762,0.10238,0.10238,0.39762]	[0.38067,0.11933,0.11933,0.38067]	[0.36203,0.13797,0.13797,0.36203]	[0.34180,0.15820,0.15820,0.34180]	[0.32019,0.17981,0.17981,0.32019]	[0.29745,0.20255,0.20255,0.29745]	[0.27393,0.22607,0.22607,0.27393]	[0.25000,0.25000,0.25000,0.25000]	[0.22607,0.27393,0.27393,0.22607]	[0.20255,0.29745,0.29745,0.20255]	[0.17981,0.32019,0.32019,0.17981]	[0.15820,0.34180,0.34180,0.15820]	[0.13797,0.36203,0.36203,0.13797]	[0.11933,0.38067,0.38067,0.11933]	[0.10238,0.39762,0.39762,0.10238]	[0.08958,0.41042,0.41042,0.08958]	[0.33430,0.19596,0.13543,0.33430]	[0.35930,0.15469,0.12671,0.35930]	[0.23023,0.36944,0.17010,0.23023]	[0.15124,0.48865,0.20888,0.15124]	[0.29421,0.22472,0.18686,0.29421]	[0.21291,0.33542,0.23875,0.21291]	[0.17114,0.38675,0.27097,0.17114]	[0.13271,0.43694,0.29763,0.13271]	[0.09864,0.47721,0.32552,0.09864]	[0.10210,0.43595,0.35986,0.10210]	[0.37738,0.13400,0.11124,0.37738]	[0.16288,0.46084,0.21340,0.16288]	[0.12359,0.45991,0.29290,0.12359]	[0.11512,0.45910,0.31066,0.11512]	[0.17550,0.38428,0.26472,0.17550]	[0.19417,0.36322,0.24844,0.19417]	[0.15243,0.41489,0.28025,0.15243]	[0.16024,0.27577,0.40376,0.16024]	[0.20569,0.23846,0.35016,0.20569]	[0.25227,0.20052,0.29494,0.25227]	[0.30063,0.16104,0.23769,0.30063]	[0.34375,0.12606,0.18645,0.34375]	[0.38244,0.09572,0.13940,0.38244]	[0.25116,0.15680,0.34089,0.25116]	[0.34390,0.09867,0.21353,0.34390]	[0.22753,0.17386,0.37108,0.22753]	[0.32144,0.11321,0.24392,0.32144]	[0.29977,0.12703,0.27343,0.29977]	[0.27532,0.14293,0.30643,0.27532]	[0.30082,0.10204,0.29632,0.30082]	[0.32878,0.10403,0.23841,0.32878]	[0.33277,0.09637,0.23809,0.33277]
4 3 4 3	[0.41042,0.41042,0.08958,0.08958]	[0.39762,0.39762,0.10238,0.10238]	[0.38067,0.38067,0.11933,0.11933]	[0.36203,0.36203,0.13797,0.13797]	[0.34180,0.34180,0.15820,0.15820]	[0.32019,0.32019,0.17981,0.17981]	[0.29745,0.29745,0.20255,0.20255]	[0.27393,0.27393,0.22607,0.22607]	[0.25000,0.25000,0.25000,0.25000]	[0.22607,0.22607,0.27393,0.27393]	[0.20255,0.20255,0.29745,0.29745]	[0.17981,0.17981,0.32019,0.32019]	[0.15820,0.15820,0.34180,0.34180]	[0.13797,0.13797,0.36203,0.36203]	[0.11933,0.11933,0.38067,0.38067]	[0.10238,0.10238,0.39762,0.39762]	[0.08958,0.08958,0.41042,0.41042]	[0.33430,0.33430,0.19596,0.13543]	[0.35930,0.35930,0.15469,0.12671]	[0.23023,0.23023,0.36944,0.17010]	[0.15124,0.15124,0.48865,0.20888]	[0.29421,0.29421,0.22472,0.18686]	[0.21291,0.21291,0.33542,0.23875]	[0.17114,0.17114,0.38675,0.27097]	[0.13271,0.13271,0.43694,0.29763]	[0.09864,0.09864,0.47721,0.32552]	[0.10210,0.10210,0.43595,0.35986]	[0.37738,0.37738,0.13400,0.11124]	[0.16288,0.16288,0.46084,0.21340]	[0.12359,0.12359,0.45991,0.29290]	[0.11512,0.11512,0.45910,0.31066]	[0.17550,0.17550,0.38428,0.26472]	[0.19417,0.19417,0.36322,0.24844]	[0.15243,0.15243,0.41489,0.28025]	[0.16024,0.16024,0.27577,0.40376]	[0.20569,0.20569,0.23846,0.35016]	[0.25227,0.25227,0.20052,0.29494]	[0.30063,0.30063,0.16104,0.23769]	[0.34375,0.34375,0.12606,0.18645]	[0.38244,0.38244,0.09572,0.13940]	[0.25116,0.25116,0.15680,0.34089]	[0.34390,0.34390,0.09867,0.21353]	[0.22753,0.22753,0.17386,0.37108]	[0.32144,0.32144,0.11321,0.24392]	[0.29977,0.29977,0.12703,0.27343]	[0.27532,0.27532,0.14293,0.30643]	[0.30082,0.30082,0.10204,0.29632]	[0.32878,0.32878,0.10403,0.23841]	[0.33277,0.33277,0.09637,0.23809]
3 4 3 4	[0.41042,0.41042,0.08958,0.08958]	[0.39762,0.39762,0.10238,0.10238]	[0.38067,0.38067,0.11933,0.11933]	[0.36203,0.36203,0.13797,0.13797]	[0.34180,0.34180,0.15820,0.15820]	[0.32019,0.32019,0.17981,0.17981]	[0.29745,0.29745,0.20255,0.20255]	[0.27393,0.27393,0.22607,0.22607]	[0.25000,0.25000,0.25000,0.25000]	[0.22607,0.22607,0.27393,0.27393]	[0.20255,0.20255,0.29745,0.29745]	[0.17981,0.17981,0.32019,0.32019]	[0.15820,0.15820,0.34180,0.34180]	[0.13797,0.13797,0.36203,0.36203]	[0.11933,0.11933,0.38067,0.38067]	[0.10238,0.10238,0.39762,0.39762]	[0.08958,0.08958,0.41042,0.41042]	[0.33430,0.33430,0.13543,0.19596]	[0.35930,0.35930,0.12671,0.15469]	[0.23023,0.23023,0.17010,0.36944]	[0.15124,0.15124,0.20888,0.48865]	[0.29421,0.29421,0.18686,0.22472]	[0.21291,0.21291,0.23875,0.33542]	[0.17114,0.17114,0.27097,0.38675]	[0.13271,0.13271,0.29763,0.43694]	[0.09864,0.09864,0.32552,0.47721]	[0.10210,0.10210,0.35986,0.43595]	[0.37738,0.37738,0.11124,0.13400]	[0.16288,0.16288,0.21340,0.46084]	[0.12359,0.12359,0.29290,0.45991]	[0.11512,0.11512,0.31066,0.45910]	[0.17550,0.17550,0.26472,0.38428]	[0.19417,0.19417,0.24844,0.36322]	[0.15243,0.15243,0.28025,0.41489]	[0.16024,0.16024,0.40376,0.27577]	[0.20569,0.20569,0.35016,0.23846]	[0.25227,0.25227,0.29494,0.20052]	[0.30063,0.30063,0.23769,0.16104]	[0.34375,0.34375,0.18645,0.12606]	[0.38244,0.38244,0.13940,0.09572]	[0.25116,0.25116,0.34089,0.15680]	[0.34390,0.34390,0.21353,0.09867]	[0.22753,0.22753,0.37108,0.17386]	[0.32144,0.32144,0.24392,0.11321]	[0.29977,0.29977,0.27343,0.12703]	[0.27532,0.27532,0.30643,0.14293]	[0.30082,0.30082,0.29632,0.10204]	[0.32878,0.32878,0.23841,0.10403]	[0.33277,0.33277,0.23809,0.09637]
1 2 3 4	[0.25000,0.25000,0.25000,0.25000]	[0.25000,0.25000,0.25000,0.25000]	[0.25000,0.25000,0.25000,0.25000]	[0.25000,0.25000,0.25000,0.25000]	[0.25000,0.25000,0.25000,0.25000]	[0.25000,0.25000,0.25000,0.25000]	[0.25000,0.25000,0.25000,0.25000]	[0.25000,0.25000,0.25000,0.25000]	[0.25000,0.25000,0.25000,0.25000]	[0.25000,0.25000,0.25000,0.25000]	[0.25000,0.25000,0.25000,0.25000]	[0.25000,0.25000,0.25000,0.25000]	[0.25000,0.25000,0.25000,0.25000]	[0.25000,0.25000,0.25000,0.25000]	[0.25000,0.25000,0.25000,0.25000]	[0.25000,0.25000,0.25000,0.25000]	[0.25000,0.25000,0.25000,0.25000]	[0.14817,0.20239,0.27450,0.37495]	[0.19553,0.22711,0.26652,0.31085]	[0.07812,0.14600,0.27048,0.50541]	[0.04566,0.11614,0.29501,0.54319]	[0.19553,0.22711,0.26652,0.31085]	[0.18556,0.21593,0.25390,0.34461]	[0.16722,0.19854,0.26994,0.36430]	[0.14817,0.20239,0.27450,0.37495]	[0.14817,0.20239,0.27450,0.37495]	[0.19553,0.22711,0.26652,0.31085]	[0.19553,0.22711,0.26652,0.31085]	[0.07812,0.14600,0.27048,0.50541]	[0.09147,0.16849,0.31292,0.42712]	[0.14817,0.20239,0.27450,0.37495]	[0.07390,0.10146,0.34904,0.47560]	[0.14817,0.20239,0.27450,0.37495]	[0.14817,0.20239,0.27450,0.37495]	[0.37495,0.27450,0.20239,0.14817]	[0.37495,0.27450,0.20239,0.14817]	[0.37495,0.27450,0.20239,0.14817]	[0.37495,0.27450,0.20239,0.14817]	[0.37495,0.27450,0.20239,0.14817]	[0.37495,0.27450,0.20239,0.14817]	[0.50541,0.27048,0.14600,0.07812]	[0.50541,0.27048,0.14600,0.07812]	[0.50541,0.27048,0.14600,0.07812]	[0.50541,0.27048,0.14600,0.07812]	[0.50541,0.27048,0.14600,0.07812]	[0.50541,0.27048,0.14600,0.07812]	[0.54319,0.29501,0.11614,0.04566]	[0.61196,0.24188,0.09471,0.05145]	[0.65351,0.18900,0.10229,0.05521]
4 3 2 1	[0.25000,0.25000,0.25000,0.25000]	[0.25000,0.25000,0.25000,0.25000]	[0.25000,0.25000,0.25000,0.25000]	[0.25000,0.25000,0.25000,0.25000]	[0.25000,0.25000,0.25000,0.25000]	[0.25000,0.25000,0.25000,0.25000]	[0.25000,0.25000,0.25000,0.25000]	[0.25000,0.25000,0.25000,0.25000]	[0.25000,0.25000,0.25000,0.25000]	[0.25000,0.25000,0.25000,0.25000]	[0.25000,0.25000,0.25000,0.25000]	[0.25000,0.25000,0.25000,0.25000]	[0.25000,0.25000,0.25000,0.25000]	[0.25000,0.25000,0.25000,0.25000]	[0.25000,0.25000,0.25000,0.25000]	[0.25000,0.25000,0.25000,0.25000]	[0.25000,0.25000,0.25000,0.25000]	[0.37495,0.27450,0.20239,0.14817]	[0.31085,0.26652,0.22711,0.19553]	[0.50541,0.27048,0.14600,0.07812]	[0.54319,0.29501,0.11614,0.04566]	[0.31085,0.26652,0.22711,0.19553]	[0.34461,0.25390,0.21593,0.18556]	[0.36430,0.26994,0.19854,0.16722]	[0.37495,0.27450,0.20239,0.14817]	[0.37495,0.27450,0.20239,0.14817]	[0.31085,0.26652,0.22711,0.19553]	[0.31085,0.26652,0.22711,0.19553]	[0.50541,0.27048,0.14600,0.07812]	[0.42712,0.31292,0.16849,0.09147]	[0.37495,0.27450,0.20239,0.14817]	[0.47560,0.34904,0.10146,0.07390]	[0.37495,0.27450,0.20239,0.14817]	[0.37495,0.27450,0.20239,0.14817]	[0.14817,0.20239,0.27450,0.37495]	[0.14817,0.20239,0.27450,0.37495]	[0.14817,0.20239,0.27450,0.37495]	[0.14817,0.20239,0.27450,0.37495]	[0.14817,0.20239,0.27450,0.37495]	[0.14817,0.20239,0.27450,0.37495]	[0.07812,0.14600,0.27048,0.50541]	[0.07812,0.14600,0.27048,0.50541]	[0.07812,0.14600,0.27048,0.50541]	[0.07812,0.14600,0.27048,0.50541]	[0.07812,0.14600,0.27048,0.50541]	[0.07812,0.14600,0.27048,0.50541]	[0.04566,0.11614,0.29501,0.54319]	[0.05145,0.09471,0.24188,0.61196]	[0.05521,0.10229,0.18900,0.65351]
2 3 4 1	[0.25000,0.25000,0.25000,0.25000]	[0.25000,0.25000,0.25000,0.25000]	[0.25000,0.25000,0.25000,0.25000]	[0.25000,0.25000,0.25000,0.25000]	[0.25000,0.25000,0.25000,0.25000]	[0.25000,0.25000,0.25000,0.25000]	[0.25000,0.25000,0.25000,0.25000]	[0.25000,0.25000,0.25000,0.25000]	[0.25000,0.25000,0.25000,0.25000]	[0.25000,0.25000,0.25000,0.25000]	[0.25000,0.25000,0.25000,0.25000]	[0.25000,0.25000,0.25000,0.25000]	[0.25000,0.25000,0.25000,0.25000]	[0.25000,0.25000,0.25000,0.25000]	[0.25000,0.25000,0.25000,0.25000]	[0.25000,0.25000,0.25000,0.25000]	[0.25000,0.25000,0.25000,0.25000]	[0.37495,0.14817,0.20239,0.27450]	[0.31085,0.19553,0.22711,0.26652]	[0.50541,0.07812,0.14600,0.27048]	[0.54319,0.04566,0.11614,0.29501]	[0.31085,0.19553,0.22711,0.26652]	[0.34461,0.18556,0.21593,0.25390]	[0.36430,0.16722,0.19854,0.26994]	[0.37495,0.14817,0.20239,0.27450]	[0.37495,0.14817,0.20239,0.27450]	[0.31085,0.19553,0.22711,0.26652]	[0.31085,0.19553,0.22711,0.26652]	[0.50541,0.07812,0.14600,0.27048]	[0.42712,0.09147,0.16849,0.31292]	[0.37495,0.14817,0.20239,0.27450]	[0.47560,0.07390,0.10146,0.34904]	[0.37495,0.14817,0.20239,0.27450]	[0.37495,0.14817,0.20239,0.27450]	[0.14817,0.37495,0.27450,0.20239]	[0.14817,0.37495,0.27450,0.20239]	[0.14817,0.37495,0.27450,0.20239]	[0.14817,0.37495,0.27450,0.20239]	[0.14817,0.37495,0.27450,0.20239]	[0.14817,0.37495,0.27450,0.20239]	[0.07812,0.50541,0.27048,0.14600]	[0.07812,0.50541,0.27048,0.14600]	[0.07812,0.50541,0.27048,0.14600]	[0.07812,0.50541,0.27048,0.14600]	[0.07812,0.50541,0.27048,0.14600]	[0.07812,0.50541,0.27048,0.14600]	[0.04566,0.54319,0.29501,0.11614]	[0.05145,0.61196,0.24188,0.09471]	[0.05521,0.65351,0.18900,0.10229]
1 4 3 2	[0.25000,0.25000,0.25000,0.25000]	[0.25000,0.25000,0.25000,0.25000]	[0.25000,0.25000,0.25000,0.25000]	[0.25000,0.25000,0.25000,0.25000]	[0.25000,0.25000,0.25000,0.25000]	[0.25000,0.25000,0.25000,0.25000]	[0.25000,0.25000,0.25000,0.25000]	[0.25000,0.25000,0.25000,0.25000]	[0.25000,0.25000,0.25000,0.25000]	[0.25000,0.25000,0.25000,0.25000]	[0.25000,0.25000,0.25000,0.25000]	[0.25000,0.25000,0.25000,0.25000]	[0.25000,0.25000,0.25000,0.25000]	[0.25000,0.25000,0.25000,0.25000]	[0.25000,0.25000,0.25000,0.25000]	[0.25000,0.25000,0.25000,0.25000]	[0.25000,0.25000,0.25000,0.25000]	[0.14817,0.37495,0.27450,0.20239]	[0.19553,0.31085,0.26652,0.22711]	[0.07812,0.50541,0.27048,0.14600]	[0.04566,0.54319,0.29501,0.11614]	[0.19553,0.31085,0.26652,0.22711]	[0.18556,0.34461,0.25390,0.21593]	[0.16722,0.36430,0.26994,0.19854]	[0.14817,0.37495,0.27450,0.20239]	[0.14817,0.37495,0.27450,0.20239]	[0.19553,0.31085,0.26652,0.22711]	[0.19553,0.31085,0.26652,0.22711]	[0.07812,0.50541,0.27048,0.14600]	[0.09147,0.42712,0.31292,0.16849]	[0.14817,0.37495,0.27450,0.20239]	[0.07390,0.47560,0.34904,0.10146]	[0.14817,0.37495,0.27450,0.20239]	[0.14817,0.37495,0.27450,0.20239]	[0.37495,0.14817,0.20239,0.27450]	[0.37495,0.14817,0.20239,0.27450]	[0.37495,0.14817,0.20239,0.27450]	[0.37495,0.14817,0.20239,0.27450]	[0.37495,0.14817,0.20239,0.27450]	[0.37495,0.14817,0.20239,0.27450]	[0.50541,0.07812,0.14600,0.27048]	[0.50541,0.07812,0.14600,0.27048]	[0.50541,0.07812,0.14600,0.27048]	[0.50541,0.07812,0.14600,0.27048]	[0.50541,0.07812,0.14600,0.27048]	[0.50541,0.07812,0.14600,0.27048]	[0.54319,0.04566,0.11614,0.29501]	[0.61196,0.05145,0.09471,0.24188]	[0.65351,0.05521,0.10229,0.18900]
3 4 1 2	[0.25000,0.25000,0.25000,0.25000]	[0.25000,0.25000,0.25000,0.25000]	[0.25000,0.25000,0.25000,0.25000]	[0.25000,0.25000,0.25000,0.25000]	[0.25000,0.25000,0.25000,0.25000]	[0.25000,0.25000,0.25000,0.25000]	[0.25000,0.25000,0.25000,0.25000]	[0.25000,0.25000,0.25000,0.25000]	[0.25000,0.25000,0.25000,0.25000]	[0.25000,0.25000,0.25000,0.25000]	[0.25000,0.25000,0.25000,0.25000]	[0.25000,0.25000,0.25000,0.25000]	[0.25000,0.25000,0.25000,0.25000]	[0.25000,0.25000,0.25000,0.25000]	[0.25000,0.25000,0.25000,0.25000]	[0.25000,0.25000,0.25000,0.25000]	[0.25000,0.25000,0.25000,0.25000]	[0.27450,0.37495,0.14817,0.20239]	[0.26652,0.31085,0.19553,0.22711]	[0.27048,0.50541,0.07812,0.14600]	[0.29501,0.54319,0.04566,0.11614]	[0.26652,0.31085,0.19553,0.22711]	[0.25390,0.34461,0.18556,0.21593]	[0.26994,0.36430,0.16722,0.19854]	[0.27450,0.37495,0.14817,0.20239]	[0.27450,0.37495,0.14817,0.20239]	[0.26652,0.31085,0.19553,0.22711]	[0.26652,0.31085,0.19553,0.22711]	[0.27048,0.50541,0.07812,0.14600]	[0.31292,0.42712,0.09147,0.16849]	[0.27450,0.37495,0.14817,0.20239]	[0.34904,0.47560,0.07390,0.10146]	[0.27450,0.37495,0.14817,0.20239]	[0.27450,0.37495,0.14817,0.20239]	[0.20239,0.14817,0.37495,0.27450]	[0.20239,0.14817,0.37495,0.27450]	[0.20239,0.14817,0.37495,0.27450]	[0.20239,0.14817,0.37495,0.27450]	[0.20239,0.14817,0.37495,0.27450]	[0.20239,0.14817,0.37495,0.27450]	[0.14600,0.07812,0.50541,0.27048]	[0.14600,0.07812,0.50541,0.27048]	[0.14600,0.07812,0.50541,0.27048]	[0.14600,0.07812,0.50541,0.27048]	[0.14600,0.07812,0.50541,0.27048]	[0.14600,0.07812,0.50541,0.27048]	[0.11614,0.04566,0.54319,0.29501]	[0.09471,0.05145,0.61196,0.24188]	[0.10229,0.05521,0.65351,0.18900]
2 1 4 3	[0.25000,0.25000,0.25000,0.25000]	[0.25000,0.25000,0.25000,0.25000]	[0.25000,0.25000,0.25000,0.25000]	[0.25000,0.25000,0.25000,0.25000]	[0.25000,0.25000,0.25000,0.25000]	[0.25000,0.25000,0.25000,0.25000]	[0.25000,0.25000,0.25000,0.25000]	[0.25000,0.25000,0.25000,0.25000]	[0.25000,0.25000,0.25000,0.25000]	[0.25000,0.25000,0.25000,0.25000]	[0.25000,0.25000,0.25000,0.25000]	[0.25000,0.25000,0.25000,0.25000]	[0.25000,0.25000,0.25000,0.25000]	[0.25000,0.25000,0.25000,0.25000]	[0.25000,0.25000,0.25000,0.25000]	[0.25000,0.25000,0.25000,0.25000]	[0.25000,0.25000,0.25000,0.25000]	[0.20239,0.14817,0.37495,0.27450]	[0.22711,0.19553,0.31085,0.26652]	[0.14600,0.07812,0.50541,0.27048]	[0.11614,0.04566,0.54319,0.29501]	[0.22711,0.19553,0.31085,0.26652]	[0.21593,0.18556,0.34461,0.25390]	[0.19854,0.16722,0.36430,0.26994]	[0.20239,0.14817,0.37495,0.27450]	[0.20239,0.14817,0.37495,0.27450]	[0.22711,0.19553,0.31085,0.26652]	[0.22711,0.19553,0.31085,0.26652]	[0.14600,0.07812,0.50541,0.27048]	[0.16849,0.09147,0.42712,0.31292]	[0.20239,0.14817,0.37495,0.27450]	[0.10146,0.07390,0.47560,0.34904]	[0.20239,0.14817,0.37495,0.27450]	[0.20239,0.14817,0.37495,0.27450]	[0.27450,0.37495,0.14817,0.20239]	[0.27450,0.37495,0.14817,0.20239]	[0.27450,0.37495,0.14817,0.20239]	[0.27450,0.37495,0.14817,0.20239]	[0.27450,0.37495,0.14817,0.20239]	[0.27450,0.37495,0.14817,0.20239]	[0.27048,0.50541,0.07812,0.14600]	[0.27048,0.50541,0.07812,0.14600]	[0.27048,0.50541,0.07812,0.14600]	[0.27048,0.50541,0.07812,0.14600]	[0.27048,0.50541,0.07812,0.14600]	[0.27048,0.50541,0.07812,0.14600]	[0.29501,0.54319,0.04566,0.11614]	[0.24188,0.61196,0.05145,0.09471]	[0.18900,0.65351,0.05521,0.10229]
4 1 2 3	[0.25000,0.25000,0.25000,0.25000]	[0.25000,0.25000,0.25000,0.25000]	[0.25000,0.25000,0.25000,0.25000]	[0.25000,0.25000,0.25000,0.25000]	[0.25000,0.25000,0.25000,0.25000]	[0.25000,0.25000,0.25000,0.25000]	[0.25000,0.25000,0.25000,0.25000]	[0.25000,0.25000,0.25000,0.25000]	[0.25000,0.25000,0.25000,0.25000]	[0.25000,0.25000,0.25000,0.25000]	[0.25000,0.25000,0.25000,0.25000]	[0.25000,0.25000,0.25000,0.25000]	[0.25000,0.25000,0.25000,0.25000]	[0.25000,0.25000,0.25000,0.25000]	[0.25000,0.25000,0.25000,0.25000]	[0.25000,0.25000,0.25000,0.25000]	[0.25000,0.25000,0.25000,0.25000]	[0.20239,0.27450,0.37495,0.14817]	[0.22711,0.26652,0.31085,0.19553]	[0.14600,0.27048,0.50541,0.07812]	[0.11614,0.29501,0.54319,0.04566]	[0.22711,0.26652,0.31085,0.19553]	[0.21593,0.25390,0.34461,0.18556]	[0.19854,0.26994,0.36430,0.16722]	[0.20239,0.27450,0.37495,0.14817]	[0.20239,0.27450,0.37495,0.14817]	[0.22711,0.26652,0.31085,0.19553]	[0.22711,0.26652,0.31085,0.19553]	[0.14600,0.27048,0.50541,0.07812]	[0.16849,0.31292,0.42712,0.09147]	[0.20239,0.27450,0.37495,0.14817]	[0.10146,0.34904,0.47560,0.07390]	[0.20239,0.27450,0.37495,0.14817]	[0.20239,0.27450,0.37495,0.14817]	[0.27450,0.20239,0.14817,0.37495]	[0.27450,0.20239,0.14817,0.37495]	[0.27450,0.20239,0.14817,0.37495]	[0.27450,0.20239,0.14817,0.37495]	[0.27450,0.20239,0.14817,0.37495]	[0.27450,0.20239,0.14817,0.37495]	[0.27048,0.14600,0.07812,0.50541]	[0.27048,0.14600,0.07812,0.50541]	[0.27048,0.14600,0.07812,0.50541]	[0.27048,0.14600,0.07812,0.50541]	[0.27048,0.14600,0.07812,0.50541]	[0.27048,0.14600,0.07812,0.50541]	[0.29501,0.11614,0.04566,0.54319]	[0.24188,0.09471,0.05145,0.61196]	[0.18900,0.10229,0.05521,0.65351]
3 2 1 4	[0.25000,0.25000,0.25000,0.25000]	[0.25000,0.25000,0.25000,0.25000]	[0.25000,0.25000,0.25000,0.25000]	[0.25000,0.25000,0.25000,0.25000]	[0.25000,0.25000,0.25000,0.25000]	[0.25000,0.25000,0.25000,0.25000]	[0.25000,0.25000,0.25000,0.25000]	[0.25000,0.25000,0.25000,0.25000]	[0.25000,0.25000,0.25000,0.25000]	[0.25000,0.25000,0.25000,0.25000]	[0.25000,0.25000,0.25000,0.25000]	[0.25000,0.25000,0.25000,0.25000]	[0.25000,0.25000,0.25000,0.25000]	[0.25000,0.25000,0.25000,0.25000]	[0.25000,0.25000,0.25000,0.25000]	[0.25000,0.25000,0.25000,0.25000]	[0.25000,0.25000,0.25000,0.25000]	[0.27450,0.20239,0.14817,0.37495]	[0.26652,0.22711,0.19553,0.31085]	[0.27048,0.14600,0.07812,0.50541]	[0.29501,0.11614,0.04566,0.54319]	[0.26652,0.22711,0.19553,0.31085]	[0.25390,0.21593,0.18556,0.34461]	[0.26994,0.19854,0.16722,0.36430]	[0.27450,0.20239,0.14817,0.37495]	[0.27450,0.20239,0.14817,0.37495]	[0.26652,0.22711,0.19553,0.31085]	[0.26652,0.22711,0.19553,0.31085]	[0.27048,0.14600,0.07812,0.50541]	[0.31292,0.16849,0.09147,0.42712]	[0.27450,0.20239,0.14817,0.37495]	[0.34904,0.10146,0.07390,0.47560]	[0.27450,0.20239,0.14817,0.37495]	[0.27450,0.20239,0.14817,0.37495]	[0.20239,0.27450,0.37495,0.14817]	[0.20239,0.27450,0.37495,0.14817]	[0.20239,0.27450,0.37495,0.14817]	[0.20239,0.27450,0.37495,0.14817]	[0.20239,0.27450,0.37495,0.14817]	[0.20239,0.27450,0.37495,0.14817]	[0.14600,0.27048,0.50541,0.07812]	[0.14600,0.27048,0.50541,0.07812]	[0.14600,0.27048,0.50541,0.07812]	[0.14600,0.27048,0.50541,0.07812]	[0.14600,0.27048,0.50541,0.07812]	[0.14600,0.27048,0.50541,0.07812]	[0.11614,0.29501,0.54319,0.04566]	[0.09471,0.24188,0.61196,0.05145]	[0.10229,0.18900,0.65351,0.05521]
[truncated: 87 more columns]
